# Supplementary material for: Secretome Analysis of Clavibacter nebraskensis Strains Treated with Natural Xylem Sap In Vitro Predicts Involvement of Glycosyl Hydrolases and Proteases in Bacterial Aggressiveness
Source: Proteomes. 2021 Jan 9;9(1):1. doi: 10.3390/proteomes9010001 (PMC7839047; doi:10.3390/proteomes9010001)
Supplement: Supplementary file 1 [file proteomes-09-00001-s001.zip]

Archive with 11 entries (11 files):
- S1-Table S1.xlsx
- S2-Table S2.xlsx
- S3-Table S3.xlsx
- S4-Table S4.xlsx
- S5-Table S5.xlsx
- S6-Table S6.xlsx
- S7-Table S7.xlsx
- S8-Table S8.xlsx
- S9-Table S9.xlsx
- SS2-Figure S2.tif
- Figure S1.tif
