# Supplementary material for: Secretome Analysis of Clavibacter nebraskensis Strains Treated with Natural Xylem Sap In Vitro Predicts Involvement of Glycosyl Hydrolases and Proteases in Bacterial Aggressiveness
Source: Proteomes. 2021 Jan 9;9(1):1. doi: 10.3390/proteomes9010001 (PMC7839047; doi:10.3390/proteomes9010001)
Supplement: Supplementary file 1 [file proteomes-09-00001-s001.zip › S1-Table S1.xlsx]

## Sheet: Sheet1
	Table S1. Seven hundred and forty-five total secreted proteins identified in the corn xylem sap (host) and tomato xylem sap ( nonhost)
				Total spectra counts				Percentage coverage
				Corn Xylem Sap (CXS)		Tomato Xylem Sap (TXS)		Corn Xylem Sap (CXS)		Tomato Xylem Sap (TXS)
#	Identified Proteins	Accession Number	MW (KDa)	Cn14-5-1	DOAB232	Cn14-5-1	DOAB232	Cn14-5-1	DOAB232	Cn14-5-1	DOAB232
1	60 KDa chaperonin	CCE76365.1	57	2848	152	2946	80	0.824	0.631	0.842	0.57
2	secreted protein containg a cellulose-binding domain and an expansin domain	CCE74122.1	37	1185	72	1006	84	0.431	0.414	0.431	0.414
3	peptide ABC transporter substrate-binding protein	KXU20120.1	67	1074	497	823	116	0.488	0.603	0.501	0.443
4	putative Fe3+-siderophore ABC transporter,substrate binding protein	CCE74305.1	37	996	199	766	102	0.782	0.756	0.782	0.693
5	glutamine synthetase	AJW78965.1	53	979	91	373	47	0.724	0.559	0.719	0.441
6	Pyruvate/2-oxoglutarate dehydrogenase complex dihydrolipoamide dehydrogenase (E3) component	CCE75568.1	48	912	96	506	49	0.694	0.613	0.685	0.425
7	secreted cellulase	CCE76326.1	58	800	70	404	133	0.529	0.485	0.717	0.713
8	Enolase (eno)	CCE76176.1	45	777	131	510	39	0.761	0.608	0.601	0.383
9	conserved secreted protein	CCE74432.1	31	701	396	361	327	0.493	0.661	0.534	0.648
10	hypothetical membrane protein	CCE76281.1	23	668	28	531	32	0.335	0.335	0.383	0.256
11	FtsI protein (ftsI)	CCE75788.1	62	666	22	371	6	0.771	0.366	0.728	0.145
12	30S ribosomal protein S1	CCE75677.1	53	660	36	275	15	0.552	0.295	0.607	0.167
13	conserved secreted protein	CCE74281.1	44	625	129	283	81	0.471	0.585	0.587	0.495
14	50S ribosomal protein L3	CCE76507.1	23	602	47	192	29	0.631	0.502	0.631	0.392
15	isocitrate dehydrogenase	CCE76427.1	45	521	69	263	25	0.847	0.631	0.847	0.389
16	50S ribosomal protein L6	CCE76493.1	19	481	44	161	11	0.708	0.472	0.545	0.331
17	glyceraldehyde 3-phosphate dehydrogenase	CCE75669.1	36	479	61	132	31	0.734	0.701	0.69	0.364
18	Catalase (katA)	CCE74654.1	57	478	83	342	37	0.825	0.642	0.778	0.413
19	alpha-ketoglutarate dehydrogenase	KXU20775.1	101	445	53	213	36	0.611	0.311	0.674	0.267
20	D-3-phosphoglycerate dehydrogenase	CCE75021.1	55	427	37	228	6	0.849	0.395	0.847	0.181
21	Chaperone protein dnaK	CCE74047.1	67	382	63	238	11	0.692	0.518	0.645	0.143
22	serine protease, family S1C	CCE75200.1	50	376	21	316	11	0.346	0.277	0.527	0.174
23	2-oxoglutarate dehydrogenase, E1 component	CCE75245.1	140	362	7	232	1	0.58	0.0442	0.586	0.015
24	putative secreted serine peptidase, peptidase family S8A	CCE76426.1	119	319	67	191	36	0.386	0.389	0.494	0.181
25	50S ribosomal protein L19	AJW78724.1	13	308	32	81	20	0.596	0.491	0.614	0.465
26	DNA-directed RNA polymerase subunit alpha	A5CU80.1	36	306	42	146	24	0.755	0.508	0.728	0.471
27	aconitate hydratase	CCE75585.1	101	293	23	158	3	0.443	0.217	0.469	0.0427
28	50S ribosomal protein L2	CCE76504.1	31	289	91	108	15	0.577	0.548	0.548	0.244
29	hypothetical protein CMN_00059	CCE74041.1	23	286	21	204	6	0.696	0.509	0.696	0.304
30	S-adenosylmethionine synthase (metK)	CCE75702.1	43	279	24	140	10	0.797	0.342	0.849	0.323
31	putative sugar ABC transporter, substrate-binding protein	CCE74706.1	33	260	56	241	64	0.548	0.554	0.517	0.622
32	putative glutamate ABC transporter,substrate-binding protein	CCE75910.1	32	258	117	216	38	0.752	0.658	0.772	0.485
33	Transketolase (tktA)	CCE75659.1	75	257	44	204	25	0.595	0.307	0.588	0.227
34	Glucose-6-phosphate isomerase (pgiA)	CCE75661.1	55	254	64	130	28	0.712	0.422	0.652	0.322
35	peptide ABC transporter, substrate-binding protein	CCE75512.1	58	243	39	115	8	0.548	0.437	0.401	0.12
36	polyribonucleotide nucleotidyltransferase	KXU20192.1	80	243	50	281	33	0.667	0.427	0.605	0.281
37	Glycine dehydrogenase [decarboxylating]	CCE76097.1	105	241	39	125	18	0.642	0.245	0.522	0.199
38	conserved secreted protein	CCE75172.1	18	238	10	187	11	0.575	0.215	0.575	0.171
39	O-acetylhomoserine sulfhydrylase	CCE75259.1	49	232	2	91	0	0.706	0.103	0.664	0
40	conserved hypothetical protein	CCE74040.1	33	229	33	167	12	0.752	0.669	0.749	0.418
41	cystathionine gamma-synthase	CCE74790.1	41	227	5	124	1	0.564	0.2	0.436	0.0308
42	putative levansucrase	CCE74538.1	56	223	66	253	59	0.526	0.426	0.443	0.422
43	Alanine aminopeptidase (pepN)	CCE75383.1	94	220	49	160	19	0.597	0.452	0.648	0.157
44	dihydroxyacid dehydratase	CCE75014.1	59	211	23	110	5	0.559	0.273	0.612	0.0745
45	30S ribosomal protein S5	AJW80590.1	23	204	28	68	16	0.57	0.367	0.448	0.204
46	dihydrodipicolinate synthase	CCE74724.1	33	200	42	90	11	0.62	0.538	0.666	0.18
47	DNA-binding protein	AJW78814.1	17	196	9	45	1	0.683	0.435	0.435	0.0683
48	30S ribosomal protein S4	ALD12995.1	24	191	43	84	15	0.55	0.426	0.536	0.278
49	leucine aminopeptidase, metallopeptidase family M17	CCE75569.1	52	179	26	140	13	0.719	0.195	0.717	0.122
50	putative sugar ABC transporter, substrate-binding protein	CCE74783.1	48	179	174	127	33	0.392	0.623	0.452	0.388
51	30S ribosomal protein S2	CCE75306.1	35	161	14	112	5	0.749	0.333	0.787	0.263
52	elongation factor EF-Tu	CCE76510.1	43	153	65	111	23	0.569	0.562	0.494	0.249
53	50S ribosomal protein L4	AJW79994.1	23	146	33	85	15	0.72	0.353	0.697	0.229
54	ATP synthase beta chain	CCE75091.1	53	145	57	67	26	0.751	0.562	0.582	0.292
55	Gnd protein	CCE73985.1	32	135	15	98	6	0.708	0.349	0.597	0.186
56	conserved secreted lipoprotein	CCE76084.1	42	134	34	142	28	0.613	0.402	0.672	0.308
57	Transaldolase (tal)	CCE75660.1	40	132	55	108	20	0.695	0.631	0.755	0.278
58	glucose-6-phosphate 1-dehydrogenase	CAQ02078.1	58	131	27	83	8	0.587	0.267	0.563	0.115
59	putative sugar ABC transporter, substrate-binding protein	CCE74796.1	40	128	65	56	24	0.572	0.58	0.519	0.287
60	beta-galactosidase	CCE76016.1	113	126	10	84	2	0.386	0.107	0.422	0.0294
61	hypothetical protein CMN_02215	CCE76153.1	18	126	1	37	9	0.176	0.0848	0.176	0.176
62	secreted lipase	CCE75860.1	30	124	12	286	7	0.573	0.285	0.756	0.315
63	conserved hypothetical protein	CCE75722.1	44	123	45	88	33	0.42	0.304	0.401	0.304
64	branched-chain amino acid ABC transporter,substrate-binding protein	CCE76456.1	44	122	85	81	18	0.593	0.567	0.571	0.302
65	50S ribosomal protein L17	CCE76473.1	20	118	9	27	1	0.166	0.209	0.166	0.0909
66	penicillin-binding protein	CCE74837.1	88	116	43	125	77	0.422	0.222	0.531	0.202
67	diaminobutyrate--2-oxoglutarate transaminase	KXU19554.1	47	112	13	70	3	0.541	0.19	0.594	0.113
68	secreted peptidyl-prolyl cis-trans isomerase	CCE76069.1	34	111	40	101	32	0.597	0.512	0.829	0.432
69	pyruvate/2-oxoglutarate dehydrogenase complex dihydrolipoamide acyltransferase (E2) component	CCE75567.1	49	110	16	80	7	0.465	0.241	0.447	0.199
70	L-alanine dehydrogenase	CCE76787.1	39	108	12	61	13	0.474	0.159	0.472	0.156
71	NAD-dependent aldehyde dehydrogenase	CCE74689.1	53	107	35	67	2	0.409	0.299	0.367	0.0359
72	Glutamine synthetase (glnA2)	CCE75560.1	50	104	15	89	2	0.647	0.319	0.458	0.0899
73	ribose-phosphate diphosphokinase	CCE76187.1	35	102	16	78	7	0.594	0.326	0.532	0.126
74	4-aminobutyrate transaminase	CCE76071.1	49	101	10	63	9	0.656	0.185	0.561	0.0637
75	Threonine synthase (thrC)	CCE75076.1	37	101	3	65	4	0.768	0.0922	0.723	0.128
76	peptide ABC transporter, substrate-binding lipoprotein	CCE74713.1	59	100	82	79	26	0.549	0.481	0.678	0.268
77	putative translation factor	CCE76348.1	29	99	0	50	0	0.665	0	0.635	0
78	ATP phosphoribosyltransferase (hisG)	CCE75695.1	30	99	3	61	1	0.692	0.158	0.548	0.0681
79	Succinate--CoA ligase [ADP-forming] subunit beta (sucC)	CCE76438.1	41	97	8	72	9	0.452	0.225	0.468	0.199
80	conserved hypothetical protein	CCE74533.1	28	97	44	62	50	0.398	0.398	0.47	0.417
81	nucleoside-diphosphate-sugar epimerase	CCE76723.1	29	96	1	64	0	0.725	0.0488	0.725	0
82	conserved exported protein	CCE74289.1	32	96	12	58	4	0.447	0.125	0.447	0.0447
83	50S ribosomal protein L5	CCE76495.1	22	96	21	62	7	0.641	0.46	0.51	0.212
84	elongation factor G	AJW79999.1	77	95	39	149	11	0.51	0.26	0.565	0.176
85	Phosphate acetyltransferase (ptaA)	CCE74813.1	75	92	0	101	0	0.343	0	0.407	0
86	conserved hypothetical protein	CCE74327.1	32	90	13	81	7	0.285	0.117	0.346	0.152
87	serine peptidase, family S9X	CCE76040.1	76	86	0	57	0	0.338	0	0.327	0
88	Methionine--tRNA ligase (metG)	CCE76262.1	59	86	4	59	0	0.438	0.0724	0.408	0
89	glycine hydroxymethyltransferase	CCE76414.1	45	85	12	79	1	0.607	0.224	0.659	0.0376
90	amidohydrolase	CCE75478.1	44	85	30	63	14	0.432	0.272	0.513	0.239
91	carbamoyl-phosphate synthase large subunit	CCE75707.1	117	84	0	56	0	0.301	0	0.214	0
92	Valine--tRNA ligase (valS)	CCE75398.1	97	82	0	75	0	0.462	0	0.388	0
93	putative polar amino acid ABC transporter,substrate-binding protein	CCE76518.1	29	81	23	67	7	0.56	0.319	0.504	0.181
94	Ketol-acid reductoisomerase (NADP(+)) (ilvC)	CCE75017.1	37	77	20	52	12	0.475	0.499	0.54	0.261
95	PepP2 protein (pepP2)	CCE75111.1	57	73	0	60	0	0.441	0	0.526	0
96	10 KDa chaperonin; GroES protein	A5CU64.1	11	73	128	76	14	0.765	0.939	0.765	0.612
97	putative chorismate mutase	CCE74207.1	20	72	1	48	1	0.49	0.112	0.49	0.112
98	conserved secreted protein	CCE74280.1	49	72	44	87	8	0.326	0.316	0.385	0.131
99	nucleoside phosphorylase	CCE76211.1	31	72	9	30	4	0.35	0.185	0.281	0.145
100	dihydrolipoamide dehydrogenase	CCE74908.1	50	71	11	47	5	0.514	0.0981	0.472	0.14
101	metallopeptidase	CCE75767.1	49	70	5	36	0	0.37	0.0909	0.402	0
102	Pyruvate kinase (pykA)	CCE75683.1	51	70	9	48	6	0.728	0.175	0.686	0.164
103	succinyl-CoA synthetase subunit alpha	ALD13589.1	30	70	18	93	18	0.539	0.346	0.573	0.264
104	conserved hypothetical protein	CCE75441.1	20	67	12	41	0	0.803	0.447	0.803	0
105	elongation factor Ts	CCE75307.1	29	65	11	99	4	0.665	0.262	0.531	0.109
106	phenylalanine--tRNA ligase subunit beta	KXU20152.1	88	64	4	49	0	0.294	0.0508	0.319	0
107	Non-specific serine/threonine protein kinase (pknB)	CCE73998.1	61	61	14	84	23	0.19	0.0707	0.253	0.0707
108	putative proline/glycine betaine ABC transporter,substrate-binding protein	CCE75456.1	32	61	11	53	4	0.673	0.218	0.618	0.136
109	hypothetical secreted protein	CCE75071.1	21	61	10	39	21	0.43	0.341	0.43	0.341
110	Glycerol kinase (glpK)	CCE75753.1	55	60	24	40	10	0.41	0.305	0.347	0.168
111	ATP-dependent protease, proteolytic subunit	CCE75391.1	25	59	4	23	0	0.358	0.0973	0.358	0
112	indole-3-glycerol phosphate synthase	AJW79093.1	27	59	2	47	0	0.434	0.062	0.496	0
113	add protein	CCE74901.1	40	58	1	38	0	0.368	0.0538	0.344	0
114	hypothetical membrane protein	CCE76163.1	75	58	24	67	17	0.156	0.192	0.211	0.192
115	inosine-5-monophosphate dehydrogenase	AJW78668.1	50	57	0	52	1	0.311	0	0.388	0.0292
116	xylose isomerase	ALD12192.1	44	56	7	29	0	0.453	0.149	0.398	0
117	penicillin-binding protein	CCE76545.1	49	56	0	36	0	0.515	0	0.367	0
118	DNA gyrase subunit A	CCE73989.1	98	56	2	71	1	0.326	0.0223	0.418	0.0223
119	S-adenosylhomocysteinase	CCE74956.1	54	56	3	72	2	0.395	0.0243	0.423	0.0709
120	monooxygenase	CCE75392.1	43	54	5	56	0	0.526	0.0711	0.534	0
121	putative L-threonine aldolase	CCE74312.1	39	54	4	37	0	0.563	0.246	0.601	0
122	acyl carrier protein	ALD12824.1	9	54	34	25	0	0.622	0.622	0.622	0
123	putative extracellular nuclease	CCE74709.1	74	53	317	30	251	0.49	0.666	0.366	0.566
124	transcriptional regulator, LytR family	CCE74438.1	43	52	4	48	1	0.383	0.0718	0.49	0.0407
125	L-arabinose isomerase (araA)	CCE74795.1	56	52	10	35	2	0.362	0.095	0.333	0.0436
126	Polyphosphate kinase (ppk)	CCE76391.1	82	51	0	75	0	0.462	0	0.373	0
127	alpha-D-phosphohexomutase	CCE74952.1	50	51	12	44	6	0.347	0.171	0.375	0.0989
128	peptide ABC transporter, substrate-binding protein	CCE75404.1	58	51	28	39	4	0.449	0.376	0.458	0.131
129	O-acetylhomoserine/O-acetylserine sulfhydrylase	CCE76291.1	46	50	1	45	0	0.464	0.0418	0.478	0
130	transcriptional regulator	AJW79086.1	22	49	3	18	0	0.262	0.0743	0.411	0
131	ABC transporter, substrate-binding protein	CCE74893.1	37	49	2	29	2	0.392	0.14	0.361	0.106
132	phosphate ABC transporter, substrate-binding protein	CCE76393.1	37	49	60	34	47	0.482	0.471	0.447	0.468
133	conserved secreted protein	CCE74540.1	26	48	9	59	4	0.283	0.213	0.331	0.146
134	50S ribosomal protein L1	ALD13794.1	24	47	8	64	0	0.404	0.307	0.491	0
135	N-acetyl-gamma-glutamyl-phosphate reductase	CCE75905.1	36	47	6	41	3	0.559	0.287	0.536	0.16
136	Homoserine O-acetyltransferase	CCE75258.1	43	46	0	20	0	0.283	0	0.266	0
137	glucokinase, putative catabolite repressor	CCE75799.1	33	46	0	20	0	0.352	0	0.293	0
138	radical SAM domain-containing protein	CCE74648.1	46	46	0	30	0	0.371	0	0.369	0
139	Ornithine carbamoyltransferase (argF)	CCE75901.1	33	46	0	29	0	0.642	0	0.518	0
140	glucosamine-fructose-6-phosphate aminotransferase (isomerizing)	CCE76466.1	66	46	5	54	1	0.3	0.0731	0.248	0.0211
141	Non-specific serine/threonine protein kinase (pknE)	CCE75796.1	69	46	20	59	18	0.254	0.225	0.302	0.205
142	50S ribosomal protein L15 (rplO)	CCE76489.1	20	46	29	40	11	0.576	0.435	0.576	0.22
143	fructose-1,6-bisphosphatase	CCE76624.1	34	45	0	36	0	0.473	0	0.418	0
144	Cysteine synthase (cysK)	CCE74573.1	33	45	9	27	3	0.442	0.0897	0.401	0.0513
145	3-oxoacyl-[acyl-carrier-protein] synthase	CCE75542.1	43	45	12	33	3	0.55	0.32	0.351	0.0872
146	conserved secreted protein	CCE74219.1	23	45	4	52	8	0.191	0.191	0.226	0.135
147	putative Fe3+-siderophore ABC transporter,substrate-binding protein	CCE74063.1	33	45	9	40	2	0.28	0.198	0.337	0.152
148	conserved hypothetical protein	CCE76367.1	20	44	9	55	23	0.393	0.351	0.393	0.351
149	1,4-alpha-glucan branching enzyme (glgB)	CCE75320.1	94	43	2	58	0	0.362	0.0129	0.395	0
150	OpcA protein	AJW79067.1	35	43	3	45	4	0.413	0.0904	0.539	0.117
151	translation initiation factor IF-2	CCE76057.1	98	42	4	21	0	0.192	0.0572	0.0932	0
152	protease II (Oligopeptidase B)	CCE76022.1	80	42	0	37	0	0.283	0	0.291	0
153	chloride anion channel	CCE74692.1	25	42	4	38	0	0.399	0.172	0.483	0
154	conserved membrane protein	CCE75126.1	106	41	8	23	0	0.228	0.0966	0.215	0
155	Inorganic pyrophosphatase (ipyA)	CCE74758.1	19	41	13	24	0	0.422	0.283	0.335	0
156	fumarate hydratase	CCE76146.1	50	41	8	38	3	0.402	0.198	0.402	0.0989
157	50S ribosomal protein L22	CCE76502.1	14	41	28	31	14	0.692	0.562	0.646	0.485
158	glycosyl hydrolase, family 13	CCE75321.1	84	40	0	54	0	0.266	0	0.505	0
159	ribonucleotide-diphosphate reductase subunit beta	ALD13491.1	38	40	0	30	0	0.341	0	0.284	0
160	penicillin-binding protein	CCE74834.1	79	40	18	51	13	0.335	0.0902	0.397	0.163
161	conserved secreted protein	CCE75251.1	23	39	0	120	0	0.363	0	0.398	0
162	pyridoxal biosynthesis lyase PdxS	CCE75741.1	32	39	2	33	1	0.34	0.0667	0.41	0.0667
163	phosphoribosylformylglycinamidine cyclo-ligase	CCE74671.1	37	38	0	25	0	0.531	0	0.526	0
164	triosephosphate isomerase	KDP90067.1	28	38	3	21	0	0.64	0.288	0.464	0
165	ATP-dependent protease, ATPase subunit	CCE74774.1	92	37	9	36	0	0.217	0.0813	0.256	0
166	1-deoxy-D-xylulose 5-phosphate reductoisomerase (dxr)	CCE76068.1	38	37	0	23	0	0.536	0	0.367	0
167	30S ribosomal protein S17	AJW79986.1	11	37	6	15	5	0.633	0.265	0.531	0.265
168	trigger factor, peptidyl-prolyl cis-trans isomerase	CCE75389.1	52	36	16	14	1	0.381	0.262	0.217	0.0271
169	superoxide dismutase	AJW79074.1	23	36	21	36	7	0.26	0.327	0.365	0.163
170	methionine ABC transporter, ATP-binding protein	CCE76195.1	37	35	0	21	0	0.33	0	0.284	0
171	phosphoserine transaminase	CCE76356.1	40	35	12	34	10	0.473	0.223	0.444	0.258
172	conserved membrane protein	CCE75498.1	48	34	0	21	0	0.375	0	0.347	0
173	NADH dehydrogenase	CCE76172.1	53	34	7	29	4	0.446	0.139	0.378	0.0949
174	putative secreted peptidyl-prolyl cis-trans isomerase	CCE75614.1	34	34	11	31	11	0.349	0.242	0.349	0.242
175	50S ribosomal protein L24	AJW79984.1	13	34	18	28	19	0.454	0.454	0.454	0.445
176	cold-shock protein	ALD12817.1	7	34	70	114	3	0.806	0.806	0.806	0.552
177	preprotein translocase, SecA subunit	CCE74972.1	105	33	10	18	0	0.194	0.067	0.123	0
178	putative sugar ABC transporter, substrate binding protein	CCE76732.1	37	33	14	24	0	0.366	0.363	0.221	0
179	malonyl CoA-acyl carrier protein transacylase	CCE75545.1	31	33	0	31	0	0.415	0	0.369	0
180	putative phosphonomutase	CCE76210.1	27	33	4	28	0	0.564	0.191	0.506	0
181	peptide ABC transporter, ATP-binding protein	CCE76089.1	61	32	2	23	0	0.245	0.0533	0.217	0
182	50S ribosomal protein L18	AJW80591.1	13	32	23	15	6	0.325	0.447	0.325	0.374
183	secreted serine protease	CCE74677.1	32	32	7	36	6	0.381	0.223	0.555	0.381
184	acetyl/propionyl-CoA carboxyltransferase	CCE74917.1	58	31	0	93	0	0.259	0	0.577	0
185	FAD-dependent oxidase	CCE76017.1	47	31	1	20	0	0.327	0.0561	0.215	0
186	hydrolase	CCE74636.1	28	31	1	19	1	0.43	0.0415	0.389	0.0415
187	putative aspartate aminotransferase	CCE76679.1	44	31	18	17	1	0.472	0.21	0.367	0.042
188	ABC transporter, ATP-binding protein	CCE75196.1	33	31	7	20	2	0.531	0.228	0.367	0.0643
189	maltooligosyl trehalose trehalohydrolase	CCE75356.1	66	31	6	25	8	0.192	0.117	0.198	0.117
190	metallopeptidase, peptidase family M20A	CCE75620.1	47	30	0	22	0	0.349	0	0.337	0
191	hypothetical secreted protein	CCE76314.1	15	30	27	38	21	0.395	0.35	0.35	0.35
192	NH(3)-dependent NAD(+) synthetase	CCE75369.1	30	29	0	21	0	0.553	0	0.516	0
193	Purine nucleoside phosphorylase (punA)	CCE74907.1	29	29	0	21	0	0.633	0	0.567	0
194	ABC transporter, substrate-binding protein	CCE74894.1	37	29	28	32	1	0.44	0.379	0.36	0.0495
195	ATP synthase delta subunit	CCE75088.1	28	29	16	19	1	0.384	0.289	0.475	0.0798
196	fumarate reductase	KZC94917.1	66	29	14	26	6	0.29	0.0939	0.329	0.117
197	secreted serine peptidase family S8	CCE76173.1	43	29	42	40	19	0.419	0.45	0.522	0.347
198	hypothetical secreted protein	CCE76086.1	17	29	20	33	25	0.533	0.533	0.533	0.456
199	3-isopropylmalate dehydrogenase	KZC93677.1	37	28	1	39	0	0.335	0.0366	0.4	0
200	adenylosuccinate lyase	AJW80284.1	50	28	1	19	1	0.239	0.0196	0.211	0.0196
201	D-alanyl-D-alanine carboxypeptidase	CCE74850.1	50	28	14	27	21	0.264	0.287	0.343	0.299
202	GTP-binding protein, typA/bipA homolog	CCE76087.1	70	27	7	15	0	0.217	0.0724	0.135	0
203	putative S-adenosyl-L-homocysteine hydrolase	CCE74651.1	54	27	2	14	0	0.306	0.0235	0.222	0
204	putative tyrosine-protein kinase	CCE74827.1	49	27	0	18	0	0.347	0	0.293	0
205	dihydroorotase	CCE75710.1	49	27	0	19	0	0.394	0	0.288	0
206	Argininosuccinate lyase (argH)	CCE75899.1	53	27	0	31	3	0.138	0	0.323	0.112
207	thiamine pyrophosphate-dependent enzyme	CCE74691.1	68	26	1	23	0	0.177	0.0251	0.279	0
208	transcription termination factor Rho	OAH21771.1	87	26	7	18	0	0.203	0.0686	0.206	0
209	conserved hypothetical protein	CCE74552.1	31	26	0	13	0	0.375	0	0.196	0
210	putative sugar ABC transporter, substrate-binding protein	CCE75165.1	40	25	10	16	0	0.237	0.135	0.187	0
211	transcriptional regulator, WhiA family	CCE75671.1	35	25	0	13	0	0.245	0	0.236	0
212	Diaminopimelate decarboxylase (lysA)	CCE75074.1	52	25	1	24	0	0.339	0.0281	0.353	0
213	glutamyl-tRNA amidotransferase	AJW78766.1	54	25	1	12	0	0.354	0.056	0.204	0
214	oxidoreductase	CCE74652.1	35	25	0	12	0	0.398	0	0.21	0
215	ornithine aminotransferase	CCE74553.1	43	25	0	22	0	0.442	0	0.242	0
216	HAD family hydrolase	AJW78091.1	28	24	0	17	0	0.204	0	0.204	0
217	aminopeptidase, metallopeptidase family M18	CCE76813.1	45	24	4	13	1	0.209	0.116	0.218	0.0534
218	thioredoxin	CCE74496.1	21	24	0	18	1	0.545	0	0.485	0.0545
219	hypothetical secreted protein	CCE74828.1	31	24	4	27	2	0.468	0.19	0.43	0.0854
220	50S ribosomal protein L25	CCE76183.1	23	23	6	21	0	0.322	0.0935	0.364	0
221	conserved hypothetical protein	CCE75555.1	29	23	0	8	0	0.331	0	0.251	0
222	RNA-degrading metallo-beta-lactamase	CCE75938.1	61	23	2	26	0	0.394	0.0305	0.38	0
223	conserved secreted protein	CCE74969.1	59	22	1	15	0	0.263	0.0158	0.224	0
224	NUDIX hydrolase	CCE75476.1	19	22	0	21	0	0.36	0	0.506	0
225	conserved hypothetical protein	CCE76025.1	32	22	0	30	0	0.372	0	0.449	0
226	oxidoreductase	CCE75993.1	36	22	0	16	0	0.525	0	0.407	0
227	cytochrome c oxidase subunit II	CCE75765.1	34	22	6	21	16	0.198	0.0792	0.205	0.178
228	cystathionine beta-lyase	AJW79155.1	27	22	50	29	47	0.398	0.398	0.398	0.398
229	putative alpha-mannosidase	CCE74293.1	117	21	3	24	0	0.162	0.0452	0.183	0
230	thioredoxin	CCE75319.1	34	21	2	33	0	0.411	0.151	0.595	0
231	conserved membrane protein	CCE76221.1	27	21	24	18	17	0.449	0.43	0.543	0.43
232	Cellulase A (CelA)	AHN16207.1	78	20	0	12	0	0.0925	0	0.0697	0
233	putative nucleoside-diphosphate-sugar epimerase	CCE74308.1	28	20	0	5	0	0.305	0	0.188	0
234	putative succinate-semialdehyde dehydrogenase	CCE74852.1	52	20	0	14	0	0.332	0	0.257	0
235	methionine ABC transporter, substrate-binding protein	CCE76196.1	32	20	0	11	0	0.4	0	0.152	0
236	putative transcriptional regulator with FHA domain	CAN01940.1	17	20	2	24	0	0.431	0.1	0.525	0
237	unnamed protein product	CCE75793.1	40	19	0	21	0	0.231	0	0.22	0
238	1-(5-phosphoribosyl)-5-[(5-phosphoribosylamino)methylideneamino] imidazole-4-carboxamide isomerase	CCE75918.1	26	19	3	7	0	0.249	0.0643	0.253	0
239	single-stranded DNA-binding protein	ALD13957.1	19	19	6	29	0	0.254	0.204	0.442	0
240	glucan debranching enzyme	CCE75358.1	82	19	0	21	0	0.263	0	0.26	0
241	2-keto acid dehydrogenase, dehydrogenase E1 beta component	CCE76838.1	38	19	1	20	0	0.453	0.0313	0.385	0
242	Argininosuccinate synthase (argG)	CCE75900.1	45	19	12	17	2	0.264	0.213	0.191	0.046
243	sugar kinase	AJW79410.1	32	18	1	10	0	0.151	0.0449	0.247	0
244	DNA polymerase III, beta subunit	CCE73984.1	41	18	1	26	0	0.162	0.0209	0.23	0
245	Phosphoenolpyruvate-protein phosphotransferase (PTS system, EI component)	CCE74886.1	56	18	0	14	0	0.214	0	0.281	0
246	2-keto acid dehydrogenase, dehydrogenase E1 alpha component	CCE76839.1	41	18	0	16	0	0.432	0	0.384	0
247	putative metal ABC transporter, substrate-binding protein	CCE76836.1	33	18	0	18	0	0.464	0	0.539	0
248	pyruvate/2-oxoglutarate dehydrogenase complex,dihydrolipoamide dehydrogenase (E3) component	CCE75802.1	52	18	2	4	1	0.38	0.049	0.106	0.049
249	RNA-binding translation factor	CCE75082.1	31	18	2	24	1	0.306	0.0855	0.312	0.0855
250	conserved secreted protein	CCE75334.1	56	18	0	84	26	0.208	0	0.597	0.419
251	Citrate synthase (gltA2)	CCE76079.1	49	17	0	16	0	0.249	0	0.19	0
252	alpha-glucosidase, glycosyl hydrolase family 13	CCE76686.1	64	17	1	28	0	0.28	0.0415	0.373	0
253	metallopeptidase, family M16B	CCE75945.1	48	17	0	9	0	0.358	0	0.229	0
254	pyridine nucleotide-disulphide oxidoreductase	CCE75054.1	49	17	6	7	3	0.151	0.166	0.222	0.0881
255	50S ribosomal protein L7/L12	CCE74778.1	13	17	31	35	1	0.614	0.732	0.756	0.102
256	ribonuclease	CCE75413.1	108	16	1	30	0	0.0942	0.015	0.164	0
257	alpha-glucan phosphorylase	CCE75322.1	93	16	0	18	0	0.12	0	0.233	0
258	ABC transporter, ATP-binding protein	CCE75377.1	62	16	5	8	0	0.157	0.0712	0.109	0
259	prolyl aminopeptidase	CCE74718.1	48	16	8	11	0	0.168	0.122	0.159	0
260	4-hydroxy-3-methylbut-2-en-1-yl diphosphate synthase	CCE76064.1	40	16	3	17	0	0.205	0.0892	0.352	0
261	Methionine aminopeptidase (mapA2)	CCE76486.1	29	16	0	6	0	0.349	0	0.198	0
262	putative methylisocitrate lyase	CCE76271.1	33	16	0	5	0	0.349	0	0.207	0
263	nucleoside-diphosphate sugar epimerase	CCE74775.1	32	16	0	11	0	0.353	0	0.41	0
264	Deoxyribose-phosphate aldolase (deoC)	CCE76812.1	24	16	0	16	0	0.367	0	0.312	0
265	Non-specific serine/threonine protein kinase (pknA)	CCE73999.1	65	16	2	14	3	0.185	0.134	0.199	0.106
266	putative sugar ABC transporter, substrate-binding protein	CCE74862.1	44	16	10	19	7	0.18	0.284	0.256	0.225
267	manganese catalase	AJW80248.1	31	15	0	9	0	0.0918	0	0.0306	0
268	mannose-6-phosphate isomerase	CCE74945.1	46	15	0	17	0	0.196	0	0.221	0
269	uroporphyrinogen decarboxylase	CCE74509.1	40	15	1	12	0	0.219	0.032	0.232	0
270	4-hydroxy-tetrahydrodipicolinate reductase (dapB)	CCE75943.1	28	15	0	9	0	0.227	0	0.155	0
271	Porphobilinogen deaminase (hemC)	CAN00621.1	34	15	0	12	0	0.241	0	0.332	0
272	putative ABC transporter, ATP-binding protein	CAN01783.1	28	15	0	11	0	0.391	0	0.266	0
273	conserved hypothetical protein	CCE74488.1	28	15	0	6	0	0.397	0	0.349	0
274	dTDP-glucose 4,6-dehydratase	CCE74928.1	37	15	7	12	1	0.271	0.204	0.453	0.0395
275	glucose-1-phosphate adenylyltransferase	CAN01773.1	45	15	4	16	1	0.291	0.15	0.397	0.0654
276	phosphoenolpyruvate-dependent fructose phosphotransferase system, EIIABC components	CCE75430.1	69	14	2	11	0	0.0528	0.0176	0.0425	0
277	ManB protein (manB)	CCE74906.1	61	14	0	30	0	0.129	0	0.257	0
278	phosphoglycerate kinase	CCE75668.1	42	14	1	9	0	0.146	0.0272	0.131	0
279	adenylosuccinate synthetase	AJW78254.1	47	14	0	24	0	0.196	0	0.287	0
280	aldose-1-epimerase	CCE74534.1	35	14	0	14	0	0.252	0	0.312	0
281	conserved hypothetical protein	CCE74032.1	44	14	2	17	0	0.282	0.0521	0.258	0
282	bifunctional ornithine acetyltransferase/N-acetylglutamate synthase protein	CCE75904.1	39	14	3	12	0	0.289	0.0781	0.302	0
283	30S ribosomal protein S13	AJW79967.1	14	14	9	15	0	0.395	0.339	0.331	0
284	unnamed protein product	CCE74362.1	20	14	0	19	0	0.403	0	0.403	0
285	dihydrofolate reductase	AJW79860.1	25	14	1	15	0	0.414	0.069	0.371	0
286	adenine phosphoribosyltransferase	CCE75959.1	19	14	0	12	0	0.444	0	0.353	0
287	endoribonuclease	CCE74839.1	15	14	0	2	0	0.734	0	0.37	0
288	putative sugar ABC transporter, substrate-binding protein	CCE76321.1	48	14	4	18	1	0.216	0.1	0.316	0.0223
289	ferrochelatase	CCE74517.1	45	14	10	18	1	0.228	0.236	0.397	0.0409
290	hydrolase	CCE76354.1	32	14	4	28	3	0.206	0.0476	0.314	0.0889
291	Threonine--tRNA ligase (thrS)	CCE75743.1	77	13	0	16	0	0.124	0	0.129	0
292	RNA nucleotidyltransferase	AJW80296.1	53	13	0	26	0	0.166	0	0.328	0
293	putative sugar ABC transporter, substrate-binding protein	CCE76150.1	49	13	0	17	0	0.174	0	0.218	0
294	aldose-1-epimerase	CCE76406.1	33	13	4	9	0	0.245	0.0621	0.261	0
295	ribosome-associated protein Y	CCE74971.1	25	13	1	35	0	0.338	0.0952	0.328	0
296	1-pyrroline-5-carboxylate dehydrogenase	WP_043671785.1	131	13	18	6	2	0.065	0.113	0.0387	0.0304
297	branched-chain amino acid aminotransferase	AJW78473.1	41	13	3	9	1	0.183	0.086	0.086	0.0403
298	hypothetical secreted protein	CCE76067.1	19	13	3	9	3	0.24	0.128	0.194	0.0459
299	PepP1 protein (pepP1)	CCE74719.1	52	13	2	19	3	0.235	0.0592	0.343	0.098
300	conserved secreted peroxidase	CCE76085.1	46	13	2	28	9	0.206	0.0359	0.188	0.112
301	UDP-N-acetylmuramoylalanyl-D-glutamate--2,6-diaminopimelate ligase	AJW79177.1	50	12	0	14	0	0.0426	0	0.0768	0
302	conserved secreted protein	CCE74423.1	91	12	4	17	0	0.0874	0.0485	0.191	0
303	Biotin carboxylase	CCE74909.1	62	12	3	11	0	0.107	0.0594	0.112	0
304	Proline--tRNA ligase (proS)	CCE76060.1	64	12	11	20	0	0.124	0.139	0.231	0
305	GlpD protein	CCE75745.1	64	12	6	9	0	0.131	0.0768	0.167	0
306	putative glycosyl hydrolase, family 2	CCE74104.1	69	12	0	16	0	0.144	0	0.168	0
307	AspA protein (aspA)	CCE75982.1	53	12	0	18	0	0.23	0	0.24	0
308	ZwfB protein (zwfB)	CCE74992.1	50	12	0	10	0	0.274	0	0.259	0
309	amidophosphoribosyltransferase	AJW78323.1	54	12	0	2	0	0.29	0	0.0453	0
310	putative aldolase	CCE74688.1	33	12	2	16	0	0.323	0.0831	0.326	0
311	ATP synthase gamma subunit	CCE75090.1	33	12	18	6	1	0.331	0.274	0.154	0.0736
312	putative secreted hydrolase	CAN02548.1	32	12	4	22	3	0.0892	0.0478	0.194	0.0892
313	acyl-CoA dehydrogenase	CCE75877.1	48	11	3	18	0	0.112	0.125	0.166	0
314	phosphoribosylformylglycinamidine synthase II subunit	CCE74637.1	84	11	0	18	0	0.116	0	0.237	0
315	conserved secreted protein	CCE76861.1	77	11	0	20	0	0.145	0	0.215	0
316	cell division septal protein FtsQ	CCE75780.1	30	11	0	22	0	0.213	0	0.213	0
317	conserved hypothetical protein	CCE75250.1	30	11	0	7	0	0.233	0	0.233	0
318	oxidoreductase	CCE76419.1	37	11	3	6	0	0.335	0.114	0.204	0
319	unnamed protein product	CCE76371.1	32	11	8	17	1	0.158	0.257	0.322	0.0395
320	conserved hypothetical protein	CCE75059.1	70	11	0	18	4	0.0795	0	0.0795	0.0486
321	UDP-N-acetylmuramoylalanyl-D-glutamate--2,6-diaminopimelate ligase	ALD13045.1	50	10	0	12	0	0.0426	0	0.0768	0
322	PTS mannitol transporter subunit IIB	AJW79973.1	52	10	0	4	0	0.0648	0	0.0648	0
323	glycosyltransferase	CCE74939.1	75	10	1	13	0	0.124	0.0164	0.182	0
324	Histidinol dehydrogenase (hisD)	CCE75771.1	44	10	3	7	0	0.15	0.108	0.161	0
325	alcohol dehydrogenase	AJW80147.1	33	10	1	2	0	0.212	0.0609	0.103	0
326	short-chain dehydrogenase/reductase	CCE74029.1	26	10	1	11	0	0.227	0.0667	0.239	0
327	putative trehalose synthase	CCE75639.1	66	10	1	7	0	0.243	0.0244	0.243	0
328	conserved secreted protein	CCE75946.1	31	10	0	12	0	0.308	0	0.298	0
329	short chain dehydrogenase/oxidoreductase	CCE75967.1	28	10	0	7	0	0.351	0	0.219	0
330	acetolactate synthase	AJW78463.1	18	10	1	11	0	0.45	0.0651	0.278	0
331	hypothetical secreted protein	CCE74830.1	19	10	12	7	10	0.113	0.0464	0.113	0.113
332	50S ribosomal protein L35	AJW79289.1	7	10	0	3	1	0.266	0	0.266	0.141
333	levan fructotransferase	CCE74340.1	57	10	41	13	35	0.16	0.365	0.189	0.25
334	putative hydrolase	CCE76401.1	22	10	34	21	11	0.192	0.357	0.347	0.347
335	DNA gyrase subunit B (GyrB)	AHN16218.1	76	9	0	8	0	0.047	0	0.126	0
336	alpha glycosidase	CCE76286.1	81	9	1	12	0	0.0535	0.0348	0.12	0
337	putative NUDIX hydrolase	CAQ01856.1	20	9	0	9	0	0.122	0	0.122	0
338	GlfA protein (glfA)	CCE74938.1	44	9	4	5	0	0.137	0.114	0.152	0
339	phosphogluconate dehydrogenase (decarboxylating)	CCE76185.1	51	9	8	8	0	0.149	0.242	0.178	0
340	transcriptional regulator, LytR family	CCE74923.1	49	9	0	14	0	0.154	0	0.189	0
341	Carbonic anhydrase (cynT)	CCE76145.1	23	9	0	7	0	0.159	0	0.291	0
342	GMP synthase (glutamine-hydrolyzing)	CCE76444.1	56	9	5	36	0	0.167	0.16	0.373	0
343	glycosyl transferase	CCE75643.1	42	9	0	8	0	0.169	0	0.228	0
344	putative aldehyde dehydrogenase	CCE74198.1	54	9	0	10	0	0.171	0	0.274	0
345	30S ribosomal protein S6	AJW80295.1	16	9	1	7	0	0.208	0.195	0.286	0
346	metallopeptidase, family M13	CCE76712.1	73	9	2	14	0	0.214	0.0258	0.241	0
347	conserved hypothetical protein	CCE75655.1	43	9	1	10	0	0.258	0.0248	0.251	0
348	Clp protease	AJW78817.1	21	9	0	7	0	0.303	0	0.297	0
349	ribonuclease PH	CCE75217.1	26	9	1	6	0	0.314	0.0776	0.265	0
350	glycine cleavage system H protein	CCE76098.1	13	9	3	3	0	0.423	0.106	0.106	0
351	organic hydroperoxide resistance protein	AJW78269.1	14	9	8	10	0	0.583	0.482	0.353	0
352	hypothetical secreted protein	CCE75170.1	30	9	22	10	27	0.179	0.179	0.179	0.179
353	Leucine--tRNA ligase (leuS)	CCE75471.1	95	8	0	8	0	0.0587	0	0.0493	0
354	conserved hypothetical protein	CCE76334.1	135	8	0	3	0	0.0806	0	0.0121	0
355	Isoleucine--tRNA ligase (ileS)	CCE75408.1	122	8	0	4	0	0.108	0	0.07	0
356	DusA protein (dusA)	CCE75509.1	43	8	0	8	0	0.118	0	0.142	0
357	malate:quinone oxidoreductase	KXU21365.1	52	8	0	7	0	0.128	0	0.128	0
358	fructose-bisphosphate aldolase	CCE76139.1	36	8	0	3	0	0.138	0	0.0938	0
359	beta-glycosidase	CCE74801.1	54	8	2	13	0	0.158	0.0739	0.182	0
360	heme ABC transporter ATP-binding protein	AJW78354.1	55	8	0	3	0	0.16	0	0.0624	0
361	glutamyl-tRNA amidotransferase	AJW78765.1	54	8	2	4	0	0.163	0.0738	0.0621	0
362	hypothetical protein VO01_14230	AJW80606.1	23	8	2	11	0	0.179	0.0536	0.179	0
363	aldehyde dehydrogenase	CCE74726.1	51	8	2	10	0	0.187	0.0338	0.161	0
364	xylose isomerase	AJW77789.1	29	8	0	15	0	0.19	0	0.429	0
365	glucose-1-phosphate thymidylyltransferase	AJW78390.1	32	8	0	8	0	0.209	0	0.153	0
366	D-alanine-D-alanine ligase	CCE75269.1	39	8	0	6	0	0.271	0	0.287	0
367	thioredoxin	AJW80300.1	12	8	14	4	0	0.336	0.336	0.187	0
368	thiosulfate sulfurtransferase	CCE75593.1	34	8	4	21	0	0.337	0.188	0.337	0
369	Methionine aminopeptidase (mapA1)	CCE75294.1	27	8	0	2	0	0.358	0	0.122	0
370	Anthranilate phosphoribosyltransferase (trpD)	CCE75755.1	37	8	0	15	0	0.382	0	0.382	0
371	ribose 5-phosphate isomerase	AJW78812.1	17	8	0	9	0	0.5	0	0.648	0
372	sugar ABC transporter ATP-binding protein	AJW79876.1	39	8	7	4	2	0.101	0.134	0.0273	0.0273
373	conserved membrane protein	CCE75318.1	63	8	0	29	7	0.0908	0	0.355	0.102
374	uridylate kinase	AJW78746.1	25	8	0	9	2	0.34	0	0.172	0.164
375	Aspartate-semialdehyde dehydrogenas (asdA)	CCE74821.1	38	8	5	5	7	0.255	0.129	0.162	0.25
376	conserved hypothetical protein	CCE75656.1	53	7	0	13	0	0.0763	0	0.229	0
377	Lysine--tRNA ligase (lysS)	CAN00890.1	56	7	0	5	0	0.105	0	0.0819	0
378	putative 3-oxoacyl-[acyl-carrier-protein] synthase III	CAN01670.1	35	7	0	18	0	0.107	0	0.424	0
379	preprotein translocase subunit YidC	AJW80307.1	36	7	0	3	0	0.112	0	0.112	0
380	serine peptidase, family S1C	CCE76317.1	51	7	0	29	0	0.124	0	0.173	0
381	cell division GTPase FtsZ	CCE75779.1	39	7	3	12	0	0.124	0.0923	0.306	0
382	SAM-dependant methyltransferase	CCE75395.1	29	7	0	1	0	0.127	0	0.0412	0
383	Bifunctional purine biosynthesis protein PurH	CCE76434.1	57	7	1	6	0	0.183	0.0259	0.192	0
384	conserved hypothetical protein	CCE75027.1	28	7	2	15	0	0.183	0.0545	0.44	0
385	Tyrosine--tRNA ligase (tyrS)	CCE75894.1	48	7	0	6	0	0.183	0	0.249	0
386	unnamed protein product	CCE74725.1	36	7	0	9	0	0.183	0	0.0811	0
387	transcriptional regulator	ALD13529.1	26	7	1	10	0	0.274	0.0609	0.261	0
388	peptidase C56	AJW79336.1	20	7	5	4	0	0.298	0.303	0.245	0
389	Uracil phosphoribosyltransferase (uppA)	CCE74470.1	23	7	0	7	0	0.373	0	0.274	0
390	oxidoreductase	CCE74562.1	38	7	0	5	0	0.412	0	0.126	0
391	Ferredoxin (fdxA)	CCE74585.1	12	7	9	5	0	0.575	0.292	0.425	0
392	UTP--glucose-1-phosphate uridylyltransferase	AJW79652.1	33	7	4	29	1	0.151	0.117	0.268	0.0738
393	transcriptional regulator, LytR family	CCE75447.1	43	7	6	8	2	0.138	0.138	0.133	0.102
394	conserved secreted protein	CCE76378.1	20	7	16	8	5	0.154	0.404	0.197	0.133
395	glycosyl hydrolase, family 18	CCE74059.1	39	7	3	13	8	0.225	0.0265	0.206	0.159
396	50S ribosomal protein L13	AJW79962.1	16	7	12	1	7	0.493	0.493	0.0676	0.196
397	Phosphoenolpyruvate carboxylase (ppcA)	CCE74311.1	99	6	0	13	0	0.0615	0	0.0824	0
398	hypothetical protein VO01_08000	AJW79082.1	62	6	0	2	0	0.0626	0	0.0376	0
399	putative UDP-glucose-4-epimerase	CCE75831.1	63	6	0	10	0	0.0719	0	0.144	0
400	putative 2-keto-acid dehydrogenase,dihydrolipoamide acetyltransferase E2 component	CAN03029.1	49	6	2	25	0	0.0901	0.0279	0.176	0
401	Cysteine--tRNA ligase (cysS1)	CCE76375.1	53	6	0	7	0	0.101	0	0.176	0
402	Bifunctional protein GlmU	CCE76188.1	54	6	0	4	0	0.103	0	0.0603	0
403	glycyl-tRNA synthetase	CCE75505.1	52	6	5	2	0	0.113	0.0954	0.0477	0
404	2-isopropylmalate synthase	CCE75500.1	65	6	0	3	0	0.114	0	0.0476	0
405	RNA methyltransferase	KZC95245.1	38	6	3	3	0	0.115	0.0728	0.056	0
406	UDP-N-acetylglucosamine 1-carboxyvinyltransferase	AJW78685.1	49	6	0	8	0	0.116	0	0.2	0
407	Acetate kinase (ackA1)	CCE74814.1	42	6	2	23	0	0.121	0.048	0.348	0
408	putative Zn-dependant hydrolase	CCE75037.1	23	6	0	9	0	0.127	0	0.127	0
409	Bifunctional enzyme IspD/IspF	CCE76376.1	41	6	0	13	0	0.129	0	0.21	0
410	succinate dehydrogenase, iron-sulfur subunit	CCE74887.1	28	6	2	2	0	0.138	0.103	0.0553	0
411	bromoperoxidase	AJW79240.1	30	6	0	4	0	0.144	0	0.144	0
412	deoxynucleotide triphosphate deaminase	CCE76791.1	22	6	0	8	0	0.144	0	0.174	0
413	adenosine deaminase	KXU21616.1	37	6	0	3	0	0.171	0	0.117	0
414	sugar epimerase	CCE74812.1	23	6	4	17	0	0.173	0.0818	0.173	0
415	menaquinol-cytochrome C reductase, iron-sulfur subunit	CCE75758.1	40	6	1	3	0	0.187	0.0352	0.0759	0
416	hypothetical membrane protein	CCE76405.1	26	6	0	5	0	0.19	0	0.206	0
417	delta-aminolevulinic acid dehydratase	AJW78182.1	35	6	0	3	0	0.193	0	0.0982	0
418	RNA polymerase principal sigma factor	CCE75572.1	52	6	0	3	0	0.206	0	0.0557	0
419	membrane-bound dimethylargininase	CCE76433.1	44	6	0	0	0	0.226	0	0	0
420	Hydrolase	CCE74138.1	23	6	0	3	0	0.228	0	0.151	0
421	Thioredoxin reductase (trxB1)	CCE76863.1	36	6	2	5	0	0.232	0.0522	0.299	0
422	TetR family transcriptional regulator	AJW80021.1	23	6	0	10	0	0.256	0	0.256	0
423	hydrolase	CCE75979.1	31	6	0	7	0	0.277	0	0.253	0
424	oxidoreductase	CCE74263.1	36	6	0	3	0	0.278	0	0.177	0
425	putative O-methyltransferase	CAN01225.1	22	6	0	5	0	0.4	0	0.324	0
426	conserved hypothetical protein	CCE75384.1	23	6	6	8	1	0.26	0.245	0.159	0.115
427	hypothetical secreted protein	CCE75482.1	27	6	1	4	2	0.1	0.0579	0.1	0.166
428	Ribonucleoside-diphosphate reductase (nrdA)	CCE76312.1	93	5	2	8	0	0.0228	0.0108	0.0659	0
429	membrane protein	AJW78631.1	48	5	0	4	0	0.0234	0	0.0491	0
430	glutamate synthase	AJW79089.1	165	5	0	5	0	0.0335	0	0.0243	0
431	unnamed protein product	CCE74799.1	22	5	0	7	0	0.0383	0	0.105	0
432	ABC transporter ATP-binding protein	AJW79738.1	55	5	1	6	0	0.0413	0.0236	0.0923	0
433	NAD(P)H-dependent alcohol dehydrogenase	CCE74582.1	37	5	3	5	0	0.046	0.0977	0.129	0
434	DNA polymerase I	WP_043669612.1	99	5	0	4	0	0.0492	0	0.0492	0
435	branched-chain amino acid ABC transporter ATP-binding protein	ALD13602.1	27	5	0	5	0	0.0516	0	0.0556	0
436	putative ROK-family transcriptional regulator	CAN00297.1	45	5	0	6	0	0.0526	0	0.0526	0
437	glycosyl hydrolase, family 15	CCE74991.1	68	5	0	7	0	0.0551	0	0.0972	0
438	ribosome biogenesis GTPase Der	WP_043674829.1	55	5	0	6	0	0.0578	0	0.0418	0
439	transcriptional regulator, TetR family	CCE75261.1	24	5	0	5	0	0.058	0	0.058	0
440	conserved hypothetical protein	CCE74829.1	64	5	0	7	0	0.0611	0	0.155	0
441	Phenylalanine-tRNA ligase alpha chain	CCE75907.1	38	5	0	2	0	0.0754	0	0.0754	0
442	acetylornithine deacetylase	CCE75344.1	41	5	0	1	0	0.0781	0	0.0403	0
443	putative ATP-dependent RNA helicase	CAN01236.1	55	5	5	5	0	0.0806	0.0452	0.0432	0
444	serine peptidase, family S9A	CCE76352.1	75	5	0	9	0	0.0891	0	0.137	0
445	acetolactate synthase, catalytic subunit	CCE75015.1	67	5	0	2	0	0.0893	0	0.0525	0
446	inosine-5-monophosphate dehydrogenase	AJW79943.1	53	5	2	7	0	0.104	0.082	0.07	0
447	UDP-N-acetylmuramoyl-L-alanyl-D-glutamate synthetase	AJW79175.1	55	5	1	5	0	0.107	0.0195	0.158	0
448	ABC transporter ATP-binding protein	AJW78655.1	57	5	0	5	0	0.112	0	0.145	0
449	cystathionine beta-synthase	AJW79745.1	48	5	0	8	0	0.115	0	0.132	0
450	glycosyl transferase	AJW80400.1	31	5	0	3	0	0.116	0	0.116	0
451	histidinol-phosphate aminotransferase	CCE76840.1	39	5	0	2	0	0.119	0	0.0323	0
452	hydrolase, HAD superfamily	CCE74437.1	30	5	0	7	0	0.121	0	0.121	0
453	putative ATPase	CCE75729.1	46	5	2	13	0	0.127	0.0341	0.163	0
454	Alpha-galactosidase (agaA)	CCE74261.1	79	5	0	18	0	0.131	0	0.234	0
455	AbfA1 protein	CCE74250.1	55	5	1	5	0	0.138	0.0572	0.126	0
456	conserved secreted protein	CCE75328.1	47	5	0	4	0	0.154	0	0.0815	0
457	CTP synthase	CCE75887.1	63	5	0	7	0	0.155	0	0.126	0
458	putative multidrug ABC transporter, ATP-binding protein	CCE76667.1	34	5	0	1	0	0.156	0	0.092	0
459	3-dehydroquinate synthase	CCE75718.1	40	5	0	8	0	0.203	0	0.0989	0
460	putative inositol-1-monophosphatase	CCE76688.1	28	5	0	5	0	0.208	0	0.208	0
461	serine peptidase, family S51	CCE75038.1	24	5	0	2	0	0.246	0	0.167	0
462	ribulose 5-phosphate epimerase	AJW79740.1	25	5	0	2	0	0.263	0	0.119	0
463	deoxyuridine 5'-triphosphate nucleotidohydrolase	CCE75582.1	16	5	0	11	0	0.468	0	0.66	0
464	putative cell surface protein	CCE74734.1	90	5	3	6	5	0.048	0.0183	0.0709	0.0366
465	inosine-5-monophosphate dehydrogenase	AJW80585.1	39	5	7	29	4	0.132	0.0914	0.379	0.086
466	conserved hypothetical protein	CCE75937.1	34	5	1	75	3	0.164	0.0468	0.588	0.178
467	conserved secreted protein	CCE74949.1	49	5	1	25	11	0.133	0.0337	0.301	0.188
468	conserved secreted protein,peptidoglycan-binding	CCE75795.1	43	5	12	30	20	0.162	0.166	0.542	0.23
469	putative peptidyl-prolyl cis-trans isomerase	CAQ00137.1	19	5	27	25	16	0.307	0.62	0.721	0.469
470	levanase/invertase	CCE74537.1	58	4	2	6	0	0.0311	0.0275	0.0586	0
471	aminotransferase	CCE74243.1	44	4	0	10	0	0.0385	0	0.0769	0
472	putative sugar ABC transporter, substrate binding protein	CCE74297.1	45	4	1	0	0	0.0654	0.0444	0	0
473	transcription elongation factor NusA	CCE76059.1	36	4	0	5	0	0.0687	0	0.269	0
474	polyprenyl diphosphate synthase	CCE76697.1	38	4	0	17	0	0.0784	0	0.221	0
475	cytochrome ubiquinol oxidase subunit I	KZC95538.1	63	4	3	1	0	0.0788	0.0403	0.0245	0
476	putative ATPase	CCE76147.1	49	4	0	3	0	0.082	0	0.0887	0
477	glycine betaine/proline ABC transporter,substrate-binding protein	CCE75627.1	36	4	1	1	0	0.0866	0.0448	0.0567	0
478	protein phosphatase	AJW77778.1	45	4	1	1	0	0.102	0.0476	0.0476	0
479	aspartyl-tRNA synthetase	CCE74487.1	49	4	0	3	0	0.103	0	0.039	0
480	glutamate synthase	AJW79088.1	53	4	0	0	0	0.107	0	0	0
481	NTP pyrophosphatase	CCE75886.1	22	4	0	1	0	0.107	0	0.0867	0
482	oxidoreductase	CCE75825.1	50	4	6	4	0	0.111	0.0563	0.0805	0
483	UDP-glucose 4-epimerase (galE1)	CCE74946.1	34	4	0	8	0	0.112	0	0.248	0
484	riboflavin synthase subunit alpha	AJW79662.1	23	4	0	7	0	0.125	0	0.167	0
485	aldo/keto reductase	CCE76315.1	35	4	0	3	0	0.136	0	0.106	0
486	asparaginase II	CCE76072.1	35	4	0	5	0	0.137	0	0.137	0
487	Acetylornithine aminotransferase	CCE75902.1	43	4	1	5	0	0.143	0.0444	0.0568	0
488	putative UDP-N-acetylmuramoylalanyl-D-glutamate-2,6-diaminopimelate ligase	CAN01920.1	55	4	0	2	0	0.144	0	0.0253	0
489	ABC transporter, ATP-binding protein	CCE74322.1	32	4	0	5	0	0.154	0	0.109	0
490	putative nitroreductase	CCE76668.1	33	4	0	6	0	0.165	0	0.189	0
491	imidazoleglycerol-phosphate dehydratase	AJW79295.1	22	4	0	2	0	0.168	0	0.134	0
492	hypothetical protein VO01_05905	AJW78728.1	13	4	0	1	0	0.168	0	0.0748	0
493	glycerophosphodiester phosphodiesterase	CCE76442.1	39	4	0	5	0	0.172	0	0.208	0
494	ribulokinase	AJW79741.1	60	4	0	6	0	0.176	0	0.12	0
495	putative xylulose kinase	CCE75222.1	48	4	2	2	0	0.176	0.0671	0.0524	0
496	putative myo-inositol metabolism protein,putative isomerase	CCE74690.1	34	4	0	11	0	0.187	0	0.285	0
497	cytidine deaminase	WP_043670113.1	15	4	0	4	0	0.231	0	0.238	0
498	preprotein translocase subunit	CCE75735.1	15	4	0	5	0	0.236	0	0.236	0
499	HAD-family hydrolase	CCE75892.1	36	4	0	4	0	0.243	0	0.243	0
500	carbamoyl-phosphate synthase small subunit	CCE75708.1	42	4	1	3	0	0.252	0.0308	0.103	0
501	deoxyribonuclease	AJW79589.1	35	4	0	3	0	0.266	0	0.0696	0
502	putative glycosyl transferase	CAN02383.1	26	4	0	2	0	0.311	0	0.115	0
503	hypothetical protein CMN_01414	CCE75364.1	10	4	12	3	0	0.322	0.544	0.411	0
504	succinyl-diaminopimelate desuccinylase	CCE75100.1	39	4	0	3	1	0.121	0	0.0877	0.0301
505	membrane-associated serine peptidase, subfamily S1C	CCE75288.1	40	4	6	20	4	0.216	0.233	0.386	0.123
506	conserved secreted protein	CCE74940.1	62	4	11	6	11	0.0923	0.151	0.094	0.154
507	anti-sigma factor	CCE76397.1	29	4	7	7	9	0.115	0.118	0.118	0.161
508	conserved secreted protein	CCE76165.1	32	4	19	2	7	0.0447	0.316	0.0447	0.211
509	NPL/P60 family	CCE74757.1	45	4	5	27	34	0.052	0.14	0.387	0.238
510	Alanine racemase (alr1)	CCE76464.1	40	3	0	5	0	0.0286	0	0.127	0
511	peptide ABC transporter, substrate-binding protein	CCE76088.1	65	3	1	1	0	0.034	0.034	0.034	0
512	ribonuclease	AJW77855.1	61	3	3	2	0	0.039	0.0656	0.0638	0
513	ATP-dependant serine peptidase containing a PDZ domain	CCE75125.1	38	3	2	8	0	0.0496	0.0937	0.152	0
514	unnamed protein product	CCE74356.1	90	3	0	8	0	0.0567	0	0.105	0
515	nicotinate phosphoribosyltransferase	CCE75214.1	46	3	0	12	0	0.0571	0	0.16	0
516	Histidyl-tRNA synthetase (hisS)	CCE76177.1	46	3	0	3	0	0.0621	0	0.113	0
517	phospho-2-dehydro-3-deoxyheptonate aldolase	AJW79187.1	50	3	0	8	0	0.0636	0	0.107	0
518	putative oxidoreductase	CCE74650.1	38	3	0	2	0	0.064	0	0.0756	0
519	antitermination protein NusG	AJW80140.1	37	3	1	6	0	0.064	0.0233	0.119	0
520	GTPase CgtA	AJW78842.1	54	3	0	1	0	0.0684	0	0.0273	0
521	Pyruvate carboxylase (pycA)	CCE75803.1	122	3	0	17	0	0.0688	0	0.0997	0
522	unnamed protein product	CCE75589.1	53	3	0	1	0	0.0703	0	0.0462	0
523	molybdopterin dehydrogenase	CCE75835.1	100	3	0	0	0	0.0713	0	0	0
524	NADPH-ferredoxin reductase	CCE76696.1	50	3	4	3	0	0.0724	0.0899	0.0636	0
525	Arginine--tRNA ligase (argS)	CCE75072.1	60	3	3	2	0	0.0776	0.0632	0.0596	0
526	glycosyl hydrolase, family 15	CCE74754.1	67	3	0	2	0	0.0802	0	0.0245	0
527	glucose-6-phosphate dehydrogenase	KZC96435.1	50	3	0	0	0	0.0813	0	0	0
528	orotate phosphoribosyltransferase	AJW78088.1	20	3	0	0	0	0.087	0	0	0
529	peptide ABC transporter, ATP-binding protein	CCE75401.1	58	3	0	0	0	0.0989	0	0	0
530	iron-siderophore ABC transporter,substrate-binding protein	CCE76824.1	35	3	0	4	0	0.102	0	0.144	0
531	dehydrogenase	CCE75517.1	36	3	2	8	0	0.109	0.0413	0.18	0
532	unnamed protein product	CAN00473.1	22	3	0	4	0	0.12	0	0.201	0
533	23S rRNA methyltransferase	AJW78371.1	45	3	0	0	0	0.123	0	0	0
534	conserved hypothetical protein	CCE75124.1	51	3	0	8	0	0.14	0	0.166	0
535	3-phosphoshikimate 1-carboxyvinyltransferase	CCE75241.1	50	3	0	0	0	0.141	0	0	0
536	GTP-binding protein	ALD13354.1	39	3	1	11	0	0.154	0.0449	0.335	0
537	phosphoribosylformylglycinamidine synthase	AJW78289.1	24	3	0	0	0	0.165	0	0	0
538	arginase	CCE75056.1	28	3	0	5	0	0.168	0	0.168	0
539	cyclase	AJW78219.1	17	3	14	9	0	0.179	0.377	0.245	0
540	N5-carboxyaminoimidazole ribonucleotide mutase	AJW78381.1	18	3	0	3	0	0.184	0	0.184	0
541	thioesterase	CCE75378.1	18	3	0	5	0	0.185	0	0.255	0
542	putative 1-phosphofructokinase	CCE75429.1	33	3	0	0	0	0.186	0	0	0
543	conserved hypothetical protein	CAN01224.1	6	3	10	2	0	0.193	0.596	0.193	0
544	molybdopterin-binding protein	AJW80444.1	23	3	0	3	0	0.196	0	0.147	0
545	cold-shock protein	ALD13533.1	8	3	0	4	0	0.236	0	0.236	0
546	polypeptide deformylase	CCE75801.1	18	3	0	3	0	0.252	0	0.092	0
547	2Fe-2S ferredoxin	CCE75654.1	11	3	8	9	0	0.368	0.5	0.368	0
548	6,7-dimethyl-8-ribityllumazine synthase	AJW79664.1	16	3	0	4	0	0.475	0	0.2	0
549	ATP synthase epsilon chain	CCE75092.1	9	3	3	4	0	0.618	0.618	0.281	0
550	preprotein translocase subunit	CCE75734.1	62	3	0	6	1	0.125	0	0.0615	0.0415
551	putative secreted metalloprotease	CCE74756.1	46	3	0	80	1	0.114	0	0.524	0.051
552	conserved hypothetical protein	CCE76549.1	27	3	0	2	1	0.284	0	0.0823	0.0905
553	branched-chain amino acid ABC transporter permease	AJW79944.1	48	3	10	4	19	0.0947	0.156	0.0421	0.175
554	PgmA protein (pgmA)	CCE74434.1	58	2	3	8	0	0.0183	0.0678	0.128	0
555	conserved hypothetical protein	CAQ00665.1	32	2	0	0	0	0.0264	0	0	0
556	glmZ(sRNA)-inactivating NTPase	AJW79076.1	32	2	1	2	0	0.0275	0.0447	0.0997	0
557	Alanine--tRNA ligase (alaS)	CCE75724.1	95	2	3	1	0	0.0305	0.0124	0.0395	0
558	Non-specific serine/threonine protein kinase (pknF)	CCE76066.1	44	2	0	5	0	0.0332	0	0.0332	0
559	Threonine ammonia-lyase (ilvA)	CCE76158.1	48	2	0	1	0	0.0437	0	0.0284	0
560	polyphosphate glucokinase	AJW78960.1	29	2	0	3	0	0.044	0	0.11	0
561	DNA topoisomerase I A	CCE74846.1	105	2	0	6	0	0.0441	0	0.103	0
562	putative sugar ABC transporter, substrate-binding protein	CCE76590.1	48	2	15	3	0	0.0444	0.227	0.147	0
563	glutamate ABC transporter ATP-binding protein	AJW79286.1	28	2	0	1	0	0.0458	0	0.0458	0
564	inorganic polyphosphate kinase	ALD13145.1	34	2	0	5	0	0.0502	0	0.0502	0
565	Mg2+ transporter, MgtE family	CCE75109.1	49	2	0	8	0	0.0513	0	0.163	0
566	hypothetical protein VO01_06100	AJW78759.1	47	2	0	0	0	0.0519	0	0	0
567	Chorismate synthase (aroC)	CCE75720.1	43	2	0	24	0	0.0534	0	0.383	0
568	short chain dehydrogenase/oxidoreductase	CCE76006.1	31	2	0	8	0	0.0537	0	0.359	0
569	Glycerol-3-phosphate dehydrogenase [NAD(P)+] (gpsA)	CCE75268.1	37	2	0	2	0	0.059	0	0.0652	0
570	putative multidrug export ABC transporter, fused permease and ATP-binding protein	CAN00976.1	68	2	0	2	0	0.0607	0	0.0607	0
571	short chain dehydrogenase	CCE75604.1	28	2	0	0	0	0.0618	0	0	0
572	enoyl-CoA hydratase / 3-hydroxyacyl-CoA dehydrogenase	CCE75587.1	77	2	0	6	0	0.0663	0	0.0691	0
573	gluconokinase/dehydrogenase fusion protein	CCE76184.1	67	2	0	4	0	0.0671	0	0.0593	0
574	ribonucleoside hydrolase	KZC94984.1	33	2	0	1	0	0.0675	0	0.0354	0
575	alanine racemase/kinase fusion protein	CCE76463.1	59	2	0	1	0	0.0676	0	0.016	0
576	glutamyl-tRNA synthetase	ALD12393.1	56	2	0	3	0	0.0692	0	0.0573	0
577	50S ribosomal protein L10	AJW79756.1	18	2	3	2	0	0.0702	0.304	0.269	0
578	hydrolase	AJW79024.1	25	2	0	1	0	0.0736	0	0.0736	0
579	dehydrogenase	AJW80338.1	42	2	0	6	0	0.0755	0	0.174	0
580	aspartate kinase	AJW79712.1	44	2	1	2	0	0.076	0.0238	0.0831	0
581	NADP oxidoreductase	AJW78506.1	23	2	1	3	0	0.0791	0.0791	0.0791	0
582	putative potassium channel protein subunit	CCE75034.1	37	2	0	0	0	0.0804	0	0	0
583	GDP-D-mannose dehydratase	AJW78931.1	39	2	2	0	0	0.0829	0.12	0	0
584	conserved hypothetical protein	CCE76422.1	33	2	0	0	0	0.0882	0	0	0
585	GntR family transcriptional regulator	KZC95689.1	48	2	0	2	0	0.0886	0	0.0932	0
586	chemotaxis protein CheY	AJW78082.1	31	2	0	5	0	0.09	0	0.131	0
587	conserved membrane protein	CCE75565.1	26	2	0	0	0	0.0975	0	0	0
588	L-serine dehydratase	CCE76296.1	47	2	0	3	0	0.101	0	0.149	0
589	conserved hypothetical protein	CAN00027.1	26	2	0	1	0	0.103	0	0.0535	0
590	peptide chain release factor 2	ALD12556.1	41	2	1	6	0	0.112	0.0436	0.144	0
591	putative phosphotransferase	CAN01242.1	38	2	1	0	0	0.112	0.0391	0	0
592	hypothetical protein VO01_08810	AJW80495.1	15	2	0	4	0	0.125	0	0.125	0
593	PTS mannitol transporter subunit IIA	AJW79972.1	15	2	3	0	0	0.138	0.221	0	0
594	metalloendopeptidase, family M23B	CCE76687.1	42	2	0	13	0	0.141	0	0.255	0
595	molybdopterin biosynthesis protein	AJW79543.1	18	2	0	4	0	0.147	0	0.245	0
596	Peptide chain release factor 1	CCE75079.1	40	2	1	3	0	0.15	0.0529	0.195	0
597	carboxylate--amine ligase	ALD12894.1	35	2	0	10	0	0.157	0	0.204	0
598	hypothetical protein CMN_02874	CCE76799.1	13	2	0	13	0	0.16	0	0.232	0
599	nucleoside-diphosphate sugar epimerase	CCE75941.1	32	2	0	2	0	0.17	0	0.049	0
600	chromosome partitioning protein	AJW79264.1	31	2	1	1	0	0.173	0.0544	0.112	0
601	unnamed protein product	CCE73991.1	22	2	3	4	0	0.179	0.118	0.156	0
602	prephenate dehydratase	AJW78118.1	34	2	0	3	0	0.189	0	0.189	0
603	MarR family transcriptional regulator	AJW80208.1	17	2	0	1	0	0.222	0	0.118	0
604	endo-1,4-beta-xylanase	CCE75600.1	71	2	12	10	4	0.0481	0.123	0.0857	0.0586
605	endoglucanase, glycosyl hydrolase family 26	CCE76583.1	47	2	1	0	5	0.0716	0.026	0	0.0607
606	putative RTX toxin	CCE76077.1	204	2	20	10	20	0.0185	0.134	0.0799	0.0864
607	helicase	AJW79395.1	78	1	0	0	0	0.0127	0	0	0
608	acyl-CoA synthetase	CCE75855.1	63	1	0	3	0	0.014	0	0.0928	0
609	ATPase	ALD13849.1	62	1	2	3	0	0.0153	0.0255	0.0255	0
610	D-inositol 3-phosphate glycosyltransferase (wcmF)	CCE75522.1	46	1	0	1	0	0.0167	0	0.0167	0
611	DNA topoisomerase IV subunit A	WP_043669253.1	90	1	0	6	0	0.0189	0	0.0507	0
612	3-oxoacyl-[acyl-carrier-protein] synthase	CCE76063.1	37	1	0	1	0	0.0233	0	0.0233	0
613	peptide ABC transporter, ATP-binding protein	CCE75515.1	61	1	0	3	0	0.0246	0	0.0649	0
614	phosphoribosylaminoimidazole-succinocarboxamide synthase	AJW78319.1	34	1	0	0	0	0.0261	0	0	0
615	naphthoate synthase	CCE74501.1	33	1	0	7	0	0.0264	0	0.139	0
616	putative molybdate ABC transporter, ATP-binding protein	CCE75642.1	28	1	0	2	0	0.0267	0	0.0802	0
617	GTP cyclohydrolase	AJW79663.1	48	1	0	4	0	0.0293	0	0.137	0
618	putative cysteine desulfurase	CCE76103.1	46	1	0	1	0	0.0299	0	0.0299	0
619	mycothione reductase	WP_043675623.1	52	1	0	0	0	0.0306	0	0	0
620	maltooligosyltrehalose synthase	CCE75357.1	85	1	0	1	0	0.0307	0	0.037	0
621	UDP-glucose 6-dehydrogenase	CCE75355.1	47	1	0	2	0	0.032	0	0.0641	0
622	conserved hypothetical protein	CCE75570.1	34	1	0	9	0	0.0327	0	0.32	0
623	GDP-L-fucose synthase	KDP90203.1	36	1	0	0	0	0.0327	0	0	0
624	putative acetyl xylan esterase	CAN00249.1	34	1	0	3	0	0.0345	0	0.147	0
625	Acetylglutamate kinase (argB)	CCE75903.1	32	1	0	16	0	0.0396	0	0.416	0
626	putative secreted lipase	CCE74217.1	31	1	0	0	0	0.0397	0	0	0
627	molecular chaperone DnaJ	AJW78903.1	40	1	0	0	0	0.0404	0	0	0
628	6-phosphofructokinase	AJW78188.1	36	1	0	3	0	0.044	0	0.0762	0
629	Protein-export membrane protein SecF (secF)	CCE75733.1	36	1	0	1	0	0.0446	0	0.0476	0
630	conserved hypothetical protein	CCE74373.1	53	1	0	5	0	0.0465	0	0.116	0
631	acetyl-coenzyme A synthetase	CCE74840.1	73	1	0	1	0	0.0471	0	0.0324	0
632	uroporphyrinogen III synthase	AJW78181.1	29	1	0	2	0	0.0502	0	0.0502	0
633	mannosyltransferase	AJW78383.1	42	1	1	0	0	0.0508	0.0406	0	0
634	dihydrodipicolinate synthase	AJW79312.1	34	1	0	1	0	0.055	0	0.0673	0
635	D-alanine-D-alanine ligase	CCE76866.1	33	1	0	2	0	0.0561	0	0.0903	0
636	pyrroline-5-carboxylate reductase	WP_041465052.1	29	1	0	0	0	0.0565	0	0	0
637	Thymidylate synthase thyX	CCE75940.1	30	1	0	3	0	0.057	0	0.144	0
638	methyltransferase	CCE76325.1	56	1	0	3	0	0.0594	0	0.0853	0
639	PTS sugar transporter subunit IIA	AJW79083.1	16	1	3	1	0	0.0658	0.204	0.138	0
640	transcriptional regulator, TetR family	CCE75145.1	23	1	0	0	0	0.0673	0	0	0
641	3-hexulose-6-phosphate synthase	AJW78495.1	21	1	0	1	0	0.0773	0	0.0773	0
642	aldo/keto-reductase	CCE75596.1	31	1	0	1	0	0.0824	0	0.043	0
643	acetyltransferase	AJW79159.1	16	1	0	1	0	0.0828	0	0.0828	0
644	PhoU family transcriptional regulator	AJW79885.1	24	1	0	1	0	0.0829	0	0.0829	0
645	RNA methyltransferase	AJW79287.1	28	1	0	2	0	0.0865	0	0.143	0
646	2,3-bisphosphoglycerate-dependent phosphoglycerate mutase	CCE76382.1	28	1	0	4	0	0.0876	0	0.267	0
647	acetyltransferase	AJW79925.1	16	1	0	2	0	0.0933	0	0.167	0
648	conserved secreted protein	CCE75227.1	13	1	0	4	0	0.104	0	0.2	0
649	tryptophan synthase alpha chain	AJW79091.1	28	1	0	0	0	0.107	0	0	0
650	conserved hypothetical protein	CCE74055.1	16	1	0	1	0	0.115	0	0.115	0
651	conserved hypothetical protein	CCE75739.1	27	1	0	4	0	0.15	0	0.366	0
652	hypothetical secreted protein	CCE75198.1	20	1	0	0	0	0.164	0	0	0
653	aspartyl-/glutamyl-tRNA(Gln) amidotransferase,subunit C	CCE75330.1	13	1	0	1	0	0.18	0	0.18	0
654	conserved hypothetical protein	CCE76117.1	20	1	1	0	0	0.205	0.0649	0	0
655	probably involved in Fe-S center assembly	CCE75592.1	16	1	0	0	0	0.267	0	0	0
656	hypothetical secreted protein	CCE76222.1	48	1	0	7	2	0.0475	0	0.0864	0.0475
657	FKBP-type peptidyl-prolyl cis-trans isomerase	CCE75697.1	13	1	8	1	4	0.148	0.262	0.115	0.115
658	50S ribosomal protein L31	WP_043669514.1	9	1	10	2	1	0.131	0.643	0.464	0.131
659	hypothetical protein VV38_04710	KXU21291.1	22	0	0	25	0	0	0	0.552	0
660	secreted metalloendopeptidase, subfamily M23B	CCE74557.1	43	0	0	1	0	0	0	0.0525	0
661	penicillin-binding protein, transpeptidase	CCE74000.1	50	0	0	2	0	0	0	0.0228	0
662	6-phosphogluconolactonase	CCE75664.1	28	0	1	1	0	0	0.0508	0.0273	0
663	putative iron ABC transporter, substrate-binding protein	CCE75237.1	38	0	20	1	0	0	0.35	0.0472	0
664	conserved hypothetical protein	CCE75775.1	23	0	11	1	0	0	0.403	0.0616	0
665	Conserved hypothetical protein	CCE74134.1	10	0	15	0	0	0	0.859	0	0
666	conserved hypothetical protein	CCE75789.1	23	0	0	4	0	0	0	0.268	0
667	hypothetical protein CMN_02406	CCE76341.1	26	0	0	17	0	0	0	0.0934	0
668	thioredoxin	KXU21474.1	13	0	0	4	0	0	0	0.198	0
669	mannose-1-phosphate guanylyltransferase	AJW78351.1	40	0	3	0	0	0	0.0777	0	0
670	ATP-dependent RNA helicase	CCE75149.1	64	0	0	1	0	0	0	0.0205	0
671	Zinc-dependant oxidoreductase	CCE75852.1	35	0	0	1	0	0	0	0.114	0
672	homoserine dehydrogenase	AJW78517.1	46	0	0	2	0	0	0	0.0609	0
673	putative sugar ABC transporter, substrate binding protein	CCE74199.1	43	0	14	0	0	0	0.206	0	0
674	hypothetical protein CMN_01447	CCE75396.1	10	0	12	0	0	0	0.517	0	0
675	molecular chaperone DnaJ	AJW77827.1	36	0	0	1	0	0	0	0.0799	0
676	conserved hypothetical protein	CAN02479.1	27	0	0	2	0	0	0	0.132	0
677	aminomethyltransferase	CCE76385.1	40	0	0	1	0	0	0	0.0807	0
678	conserved hypothetical protein	CCE75422.1	51	0	0	1	0	0	0	0.0242	0
679	aldo/keto reductase	WP_043670611.1	37	0	0	2	0	0	0	0.0923	0
680	conserved hypothetical protein	CCE76528.1	11	0	9	0	0	0	0.42	0	0
681	polyamine ABC transporter, substrate binding protein	CCE75815.1	40	0	0	2	0	0	0	0.0258	0
682	ATP-binding protein	AJW78555.1	8	0	0	1	0	0	0	0.162	0
683	hypothetical protein AES38_11860	ALD13518.1	13	0	3	1	0	0	0.241	0.155	0
684	electron transporter	AJW79069.1	13	0	2	2	0	0	0.213	0.361	0
685	amidase	CCE76306.1	60	0	0	9	0	0	0	0.224	0
686	hypothetical protein VO01_09905	AJW79403.1	27	0	0	3	0	0	0	0.126	0
687	hypothetical protein CMN_02078	CCE76020.1	13	0	0	1	0	0	0	0.0813	0
688	general stress protein CsbD	AJW78093.1	6	0	3	0	0	0	0.232	0	0
689	conserved hypothetical protein	CCE75766.1	13	0	0	2	0	0	0	0.158	0
690	CarD family transcriptional regulator	AJW79881.1	18	0	0	4	0	0	0	0.175	0
691	anthranilate synthase component I	CAN01823.1	56	0	0	5	0	0	0	0.0385	0
692	phosphoribosylaminoimidazole carboxylase, ATPase subunit	CCE74921.1	40	0	2	2	0	0	0.0987	0.107	0
693	ATP synthase subunit B	CCE75087.1	20	0	0	1	0	0	0	0.128	0
694	adenylate kinase	CCE76487.1	22	0	1	0	0	0	0.085	0	0
695	3-oxoacyl-[acyl-carrier protein] reductase	CCE75647.1	24	0	0	1	0	0	0	0.0508	0
696	orotidine 5'-phosphate decarboxylase	CCE75706.1	30	0	0	1	0	0	0	0.0367	0
697	hypothetical protein CMN_02290	CCE76226.1	9	0	6	0	0	0	0.329	0	0
698	hydrolase	CCE76632.1	23	0	0	3	0	0	0	0.0986	0
699	hypothetical protein W824_14240	KDP90638.1	25	0	0	1	0	0	0	0.111	0
700	heat shock chaperone GrpE (HSP-70 cofactor)	CCE74048.1	24	0	2	0	0	0	0.0495	0	0
701	hypothetical protein CMN_00518	CCE74482.1	7	0	6	0	0	0	0.676	0	0
702	transcription elongation factor GreA	AJW79495.1	18	0	4	0	0	0	0.284	0	0
703	alkyl hydroperoxide reductase	CCE74980.1	17	0	2	0	0	0	0.264	0	0
704	putative sugar ABC transporter, substrate-binding protein	CCE76013.1	49	0	3	3	0	0	0.0956	0.102	0
705	putative oxidoreductase	CAN00555.1	38	0	0	6	0	0	0	0.18	0
706	exodeoxyribonuclease VII small subunit	AJW79484.1	9	0	3	0	0	0	0.259	0	0
707	putative sugar ABC transporter, substrate-binding protein	CCE74231.1	45	0	7	0	0	0	0.142	0	0
708	hypothetical protein CMN_01423	CCE75373.1	8	0	3	0	0	0	0.184	0	0
709	FolC protein (folC)	CCE75409.1	56	0	0	1	0	0	0	0.0687	0
710	acetyltransferase	ALD11879.1	10	0	5	0	0	0	0.436	0	0
711	Elongation factor 4	CCE75480.1	67	0	0	4	0	0	0	0.0715	0
712	hypothetical protein VO01_03560	AJW78325.1	8	0	3	0	0	0	0.449	0	0
713	conserved hypothetical protein	CCE76665.1	39	0	4	0	0	0	0.116	0	0
714	ATP-dependent DNA ligase	AJW80247.1	12	0	0	1	0	0	0	0.112	0
715	conserved hypothetical protein	CCE75732.1	12	0	3	1	0	0	0.21	0.084	0
716	hypothetical protein CMN_00597	CCE74560.1	9	0	4	0	0	0	0.282	0	0
717	hypothetical protein CMN_00438	CCE74405.1	69	0	0	4	0	0	0	0.0959	0
718	putative glutamine amidotransferase	CCE75574.1	25	0	0	1	0	0	0	0.143	0
719	hypothetical protein CMN_02708	CCE76639.1	45	0	0	3	0	0	0	0.0619	0
720	ABC transporter substrate-binding protein	AJW79668.1	53	0	3	0	0	0	0.0721	0	0
721	conserved secreted protein	CCE74358.1	106	0	1	0	0	0	0.0164	0	0
722	3-methyl-2-oxobutanoatehydroxymethyltransferase	CCE75559.1	30	0	0	3	0	0	0	0.118	0
723	putative sugar ABC transporter, substrate binding protein	CCE75184.1	49	0	3	0	0	0	0.171	0	0
724	conserved hypothetical protein	CCE74368.1	13	0	2	0	0	0	0.314	0	0
725	hypothetical secreted protein	CCE75481.1	28	0	0	1	0	0	0	0.0504	0
726	RNA helicase	CCE75609.1	92	0	0	3	0	0	0	0.0668	0
727	antibiotic biosynthesis monooxygenase	AJW79401.1	11	0	2	0	0	0	0.314	0	0
728	ATP-dependent DNA helicase	ALD14119.1	116	0	0	2	0	0	0	0.0373	0
729	hypothetical protein VV38_11620	KXU19878.1	16	0	0	3	0	0	0	0.132	0
730	hypothetical protein VO01_05025	AJW78573.1	114	0	4	0	4	0	0.0231	0	0.0187
731	conserved membrane protein	CCE74593.1	70	0	0	5	1	0	0	0.138	0.0442
732	conserved membrane protein	CCE74999.1	63	0	0	4	4	0	0	0.168	0.0444
733	hypothetical membrane protein	CCE75152.1	48	0	3	4	10	0	0.0362	0.0362	0.0523
734	esterase	CCE74634.1	25	0	1	0	2	0	0.0805	0	0.0805
735	conserved secreted protein	CCE75312.1	24	0	0	1	7	0	0	0.0812	0.0812
736	secreted dehydrogenase	CCE76524.1	41	0	7	1	4	0	0.151	0.0564	0.105
737	putative secreted serine protease, peptidase family S8A	CCE76425.1	121	0	92	0	20	0	0.354	0	0.11
738	endo-1,4-beta-xylanase	CCE75599.1	45	0	15	0	9	0	0.167	0	0.136
739	integration host factor	AJW80270.1	10	0	18	7	5	0	0.263	0.147	0.147
740	acyltransferase	CCE74632.1	80	0	7	0	8	0	0.0949	0	0.157
741	putative secreted protein	CCE75329.1	15	0	0	4	2	0	0	0.212	0.179
742	conserved hypothetical protein	CCE75973.1	10	0	9	0	1	0	0.217	0	0.217
743	hypothetical secreted protein	CCE74745.1	22	0	4	0	7	0	0.116	0	0.233
744	putative solute-binding lipoprotein	CAQ00484.1	46	0	25	0	17	0	0.243	0	0.28
745	putative secreted 5'-nucleotidase	CCE75047.1	73	0	315	0	82	0	0.648	0	0.474
