# Supplementary material for: Secretome Analysis of Clavibacter nebraskensis Strains Treated with Natural Xylem Sap In Vitro Predicts Involvement of Glycosyl Hydrolases and Proteases in Bacterial Aggressiveness
Source: Proteomes. 2021 Jan 9;9(1):1. doi: 10.3390/proteomes9010001 (PMC7839047; doi:10.3390/proteomes9010001)
Supplement: Supplementary file 1 [file proteomes-09-00001-s001.zip › S2-Table S2.xlsx]

## Sheet: Sheet1
Table S2. Secreted proteins identified only for strain CN14-5-1 in corn xylem sap medium
				Total spectrum		Percentage coverage
#	Identified Proteins	Accession Number	MW (KDa)	Cn14-5-1	DOAB232	Cn14-5-1	DOAB232
1	Putative translation factor	CCE76348.1	29	99	0	66.5	0
2	Phosphate acetyltransferase (ptaA)	CCE74813.1	75	92	0	34.3	0
3	serine peptidase, family S9X	CCE76040.1	76	86	0	33.8	0
4	carbamoyl-phosphate synthase large subunit	CCE75707.1	117	84	0	30.1	0
5	Valine--tRNA ligase (valS)	CCE75398.1	97	82	0	46.2	0
6	PepP2 protein (pepP2)	CCE75111.1	57	73	0	44.1	0
7	inosine-5-monophosphate dehydrogenase	AJW78668.1	50	57	0	31.1	0
8	penicillin-binding protein	CCE76545.1	49	56	0	51.5	0
9	Polyphosphate kinase (ppk)	CCE76391.1	82	51	0	46.2	0
10	glucokinase, Putative catabolite repressor	CCE75799.1	33	46	0	35.2	0
11	Homoserine O-acetyltransferase	CCE75258.1	43	46	0	28.3	0
12	radical SAM domain-containing protein	CCE74648.1	46	46	0	37.1	0
13	Ornithine carbamoyltransferase (argF)	CCE75901.1	33	46	0	64.2	0
14	fructose-1,6-bisphosphatase	CCE76624.1	34	45	0	47.3	0
15	protease II (Oligopeptidase B)	CCE76022.1	80	42	0	28.3	0
16	glycosyl hydrolase, family 13	CCE75321.1	84	40	0	26.6	0
17	ribonucleotide-diphosphate reductase subunit beta	ALD13491.1	38	40	0	34.1	0
18	conserved secreted protein	CCE75251.1	23	39	0	36.3	0
19	phosphoribosylformylglycinamidine cyclo-ligase	CCE74671.1	37	38	0	53.1	0
20	1-deoxy-D-xylulose 5-phosphate reductoisomerase (dxr)	CCE76068.1	38	37	0	53.6	0
21	methionine ABC transporter, ATP-binding protein	CCE76195.1	37	35	0	33	0
22	conserved membrane protein	CCE75498.1	48	34	0	37.5	0
23	malonyl CoA-acyl carrier protein transacylase	CCE75545.1	31	33	0	41.5	0
24	acetyl/propionyl-CoA carboxyltransferase	CCE74917.1	58	31	0	25.9	0
25	metallopeptidase, peptidase family M20A	CCE75620.1	47	30	0	34.9	0
26	NH(3)-dependent NAD(+) synthetase	CCE75369.1	30	29	0	55.3	0
27	Purine nucleoside phosphorylase (punA)	CCE74907.1	29	29	0	63.3	0
28	Argininosuccinate lyase (argH)	CCE75899.1	53	27	0	13.8	0
29	dihydroorotase	CCE75710.1	49	27	0	39.4	0
30	Putative tyrosine-protein kinase	CCE74827.1	49	27	0	34.7	0
31	conserved hypothetical protein	CCE74552.1	31	26	0	37.5	0
32	oxidoreductase	CCE74652.1	35	25	0	39.8	0
33	transcriptional regulator, WhiA family	CCE75671.1	35	25	0	24.5	0
34	ornithine aminotransferase	CCE74553.1	43	25	0	44.2	0
35	HAD family hydrolase	AJW78091.1	28	24	0	20.4	0
36	thioredoxin	CCE74496.1	21	24	0	54.5	0
37	conserved hypothetical protein	CCE75555.1	29	23	0	33.1	0
38	oxidoreductase	CCE75993.1	36	22	0	52.5	0
39	NUDIX hydrolase	CCE75476.1	19	22	0	36	0
40	Cupin domain-containing protein	CCE76025.1	32	22	0	37.2	0
41	Cellulase A (CelA)	AHN16207.1	78	20	0	9.25	0
42	methionine ABC transporter, substrate-binding protein	CCE76196.1	32	20	0	40	0
43	Putative succinate-semialdehyde dehydrogenase	CCE74852.1	52	20	0	33.2	0
44	Putative nucleoside-diphosphate-sugar epimerase	CCE74308.1	28	20	0	30.5	0
45	unnamed protein product	CCE75793.1	40	19	0	23.1	0
46	glucan debranching enzyme	CCE75358.1	82	19	0	26.3	0
47	Phosphoenolpyruvate-protein phosphotransferase (PTS system, EI component)	CCE74886.1	56	18	0	21.4	0
48	Putative metal ABC transporter, substrate-binding protein	CCE76836.1	33	18	0	46.4	0
49	2-keto acid dehydrogenase, dehydrogenase E1 alpha component	CCE76839.1	41	18	0	43.2	0
50	conserved secreted protein	CCE75334.1	56	18	0	20.8	0
51	conserved secreted protein	CCE75334.1	56	18	0	20.8	0
52	metallopeptidase, family M16B	CCE75945.1	48	17	0	35.8	0
53	Citrate synthase (gltA2)	CCE76079.1	49	17	0	24.9	0
54	alpha-glucan phosphorylase	CCE75322.1	93	16	0	12	0
55	Deoxyribose-phosphate aldolase (deoC)	CCE76812.1	24	16	0	36.7	0
56	Methionine aminopeptidase (mapA2)	CCE76486.1	29	16	0	34.9	0
57	nucleoside-diphosphate sugar epimerase	CCE74775.1	32	16	0	35.3	0
58	Putative methylisocitrate lyase	CCE76271.1	33	16	0	34.9	0
59	Porphobilinogen deaminase (hemC)	CAN00621.1	34	15	0	24.1	0
60	4-hydroxy-tetrahydrodipicolinate reductase (dapB)	CCE75943.1	28	15	0	22.7	0
61	manganese catalase	AJW80248.1	31	15	0	9.18	0
62	mannose-6-phosphate isomerase	CCE74945.1	46	15	0	19.6	0
63	Putative ABC transporter, ATP-binding protein	CAN01783.1	28	15	0	39.1	0
64	conserved hypothetical protein	CCE74488.1	28	15	0	39.7	0
65	conserved hypothetical protein	CCE74488.1	28	15	0	39.7	0
66	adenine phosphoribosyltransferase	CCE75959.1	19	14	0	44.4	0
67	adenylosuccinate synthetase	AJW78254.1	47	14	0	19.6	0
68	ManB protein (manB)	CCE74906.1	61	14	0	12.9	0
69	aldose-1-epimerase	CCE74534.1	35	14	0	25.2	0
70	endoribonuclease	CCE74839.1	15	14	0	73.4	0
71	unnamed protein product	CCE74362.1	20	14	0	40.3	0
72	RNA nucleotidyltransferase	AJW80296.1	53	13	0	16.6	0
73	Threonine--tRNA ligase (thrS)	CCE75743.1	77	13	0	12.4	0
74	Putative sugar ABC transporter, substrate-binding protein	CCE76150.1	49	13	0	17.4	0
75	amidophosphoribosyltransferase	AJW78323.1	54	12	0	29	0
76	AspA protein (aspA)	CCE75982.1	53	12	0	23	0
77	Putative glycosyl hydrolase, family 2	CCE74104.1	69	12	0	14.4	0
78	UDP-N-acetylmuramoylalanyl-D-glutamate--2,6-diaminopimelate ligase	AJW79177.1	50	12	0	4.26	0
79	ZwfB protein (zwfB)	CCE74992.1	50	12	0	27.4	0
80	phosphoribosylformylglycinamidine synthase II subunit	CCE74637.1	84	11	0	11.6	0
81	cell division septal protein FtsQ	CCE75780.1	30	11	0	21.3	0
82	conserved hypothetical protein	CCE75059.1	70	11	0	7.95	0
83	conserved hypothetical protein	CCE75250.1	30	11	0	23.3	0
84	conserved secreted protein	CCE76861.1	77	11	0	14.5	0
85	conserved hypothetical protein	CCE75059.1	70	11	0	7.95	0
86	conserved hypothetical protein	CCE75250.1	30	11	0	23.3	0
87	50S ribosomal protein L35	AJW79289.1	7	10	0	26.6	0
88	PTS mannitol transporter subunit IIB	AJW79973.1	52	10	0	6.48	0
89	short chain dehydrogenase/oxidoreductase	CCE75967.1	28	10	0	35.1	0
90	UDP-N-acetylmuramoylalanyl-D-glutamate--2,6-diaminopimelate ligase	ALD13045.1	50	10	0	4.26	0
91	conserved secreted protein	CCE75946.1	31	10	0	30.8	0
92	conserved secreted protein	CCE75946.1	31	10	0	30.8	0
93	transcriptional regulator, LytR family	CCE74923.1	49	9	0	15.4	0
94	Clp protease	AJW78817.1	21	9	0	30.3	0
95	Carbonic anhydrase (cynT)	CCE76145.1	23	9	0	15.9	0
96	glycosyl transferase	CCE75643.1	42	9	0	16.9	0
97	DNA gyrase subunit B (GyrB)	AHN16218.1	76	9	0	4.7	0
98	Putative aldehyde dehydrogenase	CCE74198.1	54	9	0	17.1	0
99	Putative NUDIX hydrolase	CAQ01856.1	20	9	0	12.2	0
100	fructose-bisphosphate aldolase	CCE76139.1	36	8	0	13.8	0
101	Isoleucine--tRNA ligase (ileS)	CCE75408.1	122	8	0	10.8	0
102	Leucine--tRNA ligase (leuS)	CCE75471.1	95	8	0	5.87	0
103	Anthranilate phosphoribosyltransferase (trpD)	CCE75755.1	37	8	0	38.2	0
104	D-alanine-D-alanine ligase	CCE75269.1	39	8	0	27.1	0
105	DusA protein (dusA)	CCE75509.1	43	8	0	11.8	0
106	glucose-1-phosphate thymidylyltransferase	AJW78390.1	32	8	0	20.9	0
107	heme ABC transporter ATP-binding protein	AJW78354.1	55	8	0	16	0
108	malate:quinone oxidoreductase	KXU21365.1	52	8	0	12.8	0
109	Methionine aminopeptidase (mapA1)	CCE75294.1	27	8	0	35.8	0
110	ribose 5-phosphate isomerase	AJW78812.1	17	8	0	50	0
111	uridylate kinase	AJW78746.1	25	8	0	34	0
112	xylose isomerase	AJW77789.1	29	8	0	19	0
113	conserved hypothetical protein	CCE76334.1	135	8	0	8.06	0
114	conserved membrane protein	CCE75318.1	63	8	0	9.08	0
115	conserved hypothetical protein	CCE76334.1	135	8	0	8.06	0
116	Lysine--tRNA ligase (lysS)	CAN00890.1	56	7	0	10.5	0
117	oxidoreductase	CCE74562.1	38	7	0	41.2	0
118	SAM-dependant methyltransferase	CCE75395.1	29	7	0	12.7	0
119	serine peptidase, family S1C	CCE76317.1	51	7	0	12.4	0
120	preprotein translocase subunit YidC	AJW80307.1	36	7	0	11.2	0
121	Putative 3-oxoacyl-[acyl-carrier-protein] synthase III	CAN01670.1	35	7	0	10.7	0
122	Tyrosine--tRNA ligase (tyrS)	CCE75894.1	48	7	0	18.3	0
123	Uracil phosphoribosyltransferase (uppA)	CCE74470.1	23	7	0	37.3	0
124	unnamed protein product	CCE74725.1	36	7	0	18.3	0
125	conserved hypothetical protein	CCE75656.1	53	7	0	7.63	0
126	bifunctional 2-C-methyl-D-erythritol 4-phosphate cytidylyltransferase / 2-C-methyl-D-erythritol 2,4-cyclodiphosphate synthase	CCE76376.1	41	6	0	12.9	0
127	Phosphoenolpyruvate carboxylase (ppcA)	CCE74311.1	99	6	0	6.15	0
128	RNA polymerase principal sigma factor	CCE75572.1	52	6	0	20.6	0
129	UDP-N-acetylglucosamine 1-carboxyvinyltransferase	AJW78685.1	49	6	0	11.6	0
130	2-isopropylmalate synthase	CCE75500.1	65	6	0	11.4	0
131	adenosine deaminase	KXU21616.1	37	6	0	17.1	0
132	bifunctional N-acetylglucosamine-1-phosphate uridyltransferase/glucosamine-1-phosphate acetyltransferase	CCE76188.1	54	6	0	10.3	0
133	bromoperoxidase	AJW79240.1	30	6	0	14.4	0
134	Cysteine--tRNA ligase (cysS1)	CCE76375.1	53	6	0	10.1	0
135	delta-aminolevulinic acid dehydratase	AJW78182.1	35	6	0	19.3	0
136	deoxynucleotide triphosphate deaminase	CCE76791.1	22	6	0	14.4	0
137	hydrolase	CCE75979.1	31	6	0	27.7	0
138	membrane-bound dimethylargininase	CCE76433.1	44	6	0	22.6	0
139	oxidoreductase	CCE74263.1	36	6	0	27.8	0
140	Putative O-methyltransferase	CAN01225.1	22	6	0	40	0
141	Putative UDP-glucose-4-epimerase	CCE75831.1	63	6	0	7.19	0
142	Putative Zn-dependant hydrolase	CCE75037.1	23	6	0	12.7	0
143	TetR family transcriptional regulator	AJW80021.1	23	6	0	25.6	0
144	hypothetical membrane protein	CCE76405.1	26	6	0	19	0
145	hypothetical protein VO01_08000	AJW79082.1	62	6	0	6.26	0
146	conserved hypothetical protein, hydrolase	CCE74138.1	23	6	0	22.8	0
147	3-dehydroquinate synthase	CCE75718.1	40	5	0	20.3	0
148	ABC transporter ATP-binding protein	AJW78655.1	57	5	0	11.2	0
149	acetolactate synthase, catalytic subunit	CCE75015.1	67	5	0	8.93	0
150	branched-chain amino acid ABC transporter ATP-binding protein	ALD13602.1	27	5	0	5.16	0
151	CTP synthase	CCE75887.1	63	5	0	15.5	0
152	DNA polymerase I	WP_043669612.1	99	5	0	4.92	0
153	glutamate synthase	AJW79089.1	165	5	0	3.35	0
154	histidinol-phosphate aminotransferase	CCE76840.1	39	5	0	11.9	0
155	Putative inositol-1-monophosphatase	CCE76688.1	28	5	0	20.8	0
156	ribosome biogenesis GTPase Der	WP_043674829.1	55	5	0	5.78	0
157	serine peptidase, family S51	CCE75038.1	24	5	0	24.6	0
158	acetylornithine deacetylase	CCE75344.1	41	5	0	7.81	0
159	Alpha-galactosidase (agaA)	CCE74261.1	79	5	0	13.1	0
160	cystathionine beta-synthase	AJW79745.1	48	5	0	11.5	0
161	deoxyuridine 5'-triphosphate nucleotidohydrolase	CCE75582.1	16	5	0	46.8	0
162	glycosyl hydrolase, family 15	CCE74991.1	68	5	0	5.51	0
163	glycosyl transferase	AJW80400.1	31	5	0	11.6	0
164	hydrolase, HAD superfamily	CCE74437.1	30	5	0	12.1	0
165	membrane protein	AJW78631.1	48	5	0	2.34	0
166	Phenylalanine-tRNA ligase alpha chain	CCE75907.1	38	5	0	7.54	0
167	Putative multidrug ABC transporter, ATP-binding protein	CCE76667.1	34	5	0	15.6	0
168	Putative ROK-family transcriptional regulator	CAN00297.1	45	5	0	5.26	0
169	ribulose 5-phosphate epimerase	AJW79740.1	25	5	0	26.3	0
170	serine peptidase, family S9A	CCE76352.1	75	5	0	8.91	0
171	transcriptional regulator, TetR family	CCE75261.1	24	5	0	5.8	0
172	conserved hypothetical protein	CCE74829.1	64	5	0	6.11	0
173	conserved secreted protein	CCE75328.1	47	5	0	15.4	0
174	unnamed protein product	CCE74799.1	22	5	0	3.83	0
175	conserved hypothetical protein	CCE74829.1	64	5	0	6.11	0
176	conserved secreted protein	CCE75328.1	47	5	0	15.4	0
177	ABC transporter, ATP-binding protein	CCE74322.1	32	4	0	15.4	0
178	Putative ATPase	CCE76147.1	49	4	0	8.2	0
179	Putative myo-inositol metabolism protein,Putative isomerase	CCE74690.1	34	4	0	18.7	0
180	ribulokinase	AJW79741.1	60	4	0	17.6	0
181	transcription elongation factor NusA	CCE76059.1	36	4	0	6.87	0
182	aldo/keto reductase	CCE76315.1	35	4	0	13.6	0
183	aminotransferase	CCE74243.1	44	4	0	3.85	0
184	asparaginase II	CCE76072.1	35	4	0	13.7	0
185	aspartyl-tRNA synthetase	CCE74487.1	49	4	0	10.3	0
186	cytidine deaminase	WP_043670113.1	15	4	0	23.1	0
187	deoxyribonuclease	AJW79589.1	35	4	0	26.6	0
188	UDP-glucose 4-epimerase (galE1)	CCE74946.1	34	4	0	11.2	0
189	glutamate synthase	AJW79088.1	53	4	0	10.7	0
190	glycerophosphodiester phosphodiesterase	CCE76442.1	39	4	0	17.2	0
191	HAD-family hydrolase	CCE75892.1	36	4	0	24.3	0
192	imidazoleglycerol-phosphate dehydratase	AJW79295.1	22	4	0	16.8	0
193	NTP pyrophosphatase	CCE75886.1	22	4	0	10.7	0
194	polyprenyl diphosphate synthase	CCE76697.1	38	4	0	7.84	0
195	preprotein translocase subunit	CCE75735.1	15	4	0	23.6	0
196	Putative glycosyl transferase	CAN02383.1	26	4	0	31.1	0
197	Putative UDP-N-acetylmuramoylalanyl-D-glutamate-2,6-diaminopimelate ligase	CAN01920.1	55	4	0	14.4	0
198	riboflavin synthase subunit alpha	AJW79662.1	23	4	0	12.5	0
199	succinyl-diaminopimelate desuccinylase	CCE75100.1	39	4	0	12.1	0
200	hypothetical protein VO01_05905	AJW78728.1	13	4	0	16.8	0
201	conserved hypothetical protein, Putative nitroreductase	CCE76668.1	33	4	0	16.5	0
202	glucose-6-phosphate dehydrogenase	KZC96435.1	50	3	0	8.13	0
203	glycosyl hydrolase, family 15	CCE74754.1	67	3	0	8.02	0
204	Histidyl-tRNA synthetase (hisS)	CCE76177.1	46	3	0	6.21	0
205	Putative 1-phosphofructokinase	CCE75429.1	33	3	0	18.6	0
206	Putative secreted metalloprotease	CCE74756.1	46	3	0	11.4	0
207	Pyruvate carboxylase (pycA)	CCE75803.1	122	3	0	6.88	0
208	unnamed protein product	CCE74356.1	90	3	0	5.67	0
209	23S rRNA methyltransferase	AJW78371.1	45	3	0	12.3	0
210	3-phosphoshikimate 1-carboxyvinyltransferase	CCE75241.1	50	3	0	14.1	0
211	6,7-dimethyl-8-ribityllumazine synthase	AJW79664.1	16	3	0	47.5	0
212	Alanine racemase (alr1)	CCE76464.1	40	3	0	2.86	0
213	arginase	CCE75056.1	28	3	0	16.8	0
214	cold-shock protein	ALD13533.1	8	3	0	23.6	0
215	GTPase CgtA	AJW78842.1	54	3	0	6.84	0
216	iron-siderophore ABC transporter,substrate-binding protein	CCE76824.1	35	3	0	10.2	0
217	molybdopterin dehydrogenase	CCE75835.1	100	3	0	7.13	0
218	molybdopterin-binding protein	AJW80444.1	23	3	0	19.6	0
219	N5-carboxyaminoimidazole ribonucleotide mutase	AJW78381.1	18	3	0	18.4	0
220	nicotinate phosphoribosyltransferase	CCE75214.1	46	3	0	5.71	0
221	orotate phosphoribosyltransferase	AJW78088.1	20	3	0	8.7	0
222	peptide ABC transporter, ATP-binding protein	CCE75401.1	58	3	0	9.89	0
223	phospho-2-dehydro-3-deoxyheptonate aldolase	AJW79187.1	50	3	0	6.36	0
224	phosphoribosylformylglycinamidine synthase	AJW78289.1	24	3	0	16.5	0
225	polypeptide deformylase	CCE75801.1	18	3	0	25.2	0
226	preprotein translocase subunit	CCE75734.1	62	3	0	12.5	0
227	thioesterase	CCE75378.1	18	3	0	18.5	0
228	conserved hypothetical protein	CCE76549.1	27	3	0	28.4	0
229	unnamed protein product	CAN00473.1	22	3	0	12	0
230	unnamed protein product	CCE75589.1	53	3	0	7.03	0
231	conserved hypothetical protein	CCE75124.1	51	3	0	14	0
232	conserved hypothetical protein, Putative oxidoreductase	CCE74650.1	38	3	0	6.4	0
233	conserved hypothetical protein	CCE76549.1	27	3	0	28.4	0
234	gluconokinase/dehydrogenase fusion protein	CCE76184.1	67	2	0	6.71	0
235	Glycerol-3-phosphate dehydrogenase [NAD(P)+] (gpsA)	CCE75268.1	37	2	0	5.9	0
236	nucleoside-diphosphate sugar epimerase	CCE75941.1	32	2	0	17	0
237	short chain dehydrogenase/oxidoreductase	CCE76006.1	31	2	0	5.37	0
238	alanine racemase/kinase fusion protein	CCE76463.1	59	2	0	6.76	0
239	Chorismate synthase (aroC)	CCE75720.1	43	2	0	5.34	0
240	carboxylate--amine ligase	ALD12894.1	35	2	0	15.7	0
241	chemotaxis protein CheY	AJW78082.1	31	2	0	9	0
242	dehydrogenase	AJW80338.1	42	2	0	7.55	0
243	DNA topoisomerase I A	CCE74846.1	105	2	0	4.41	0
244	enoyl-CoA hydratase / 3-hydroxyacyl-CoA dehydrogenase	CCE75587.1	77	2	0	6.63	0
245	glutamate ABC transporter ATP-binding protein	AJW79286.1	28	2	0	4.58	0
246	glutamyl-tRNA synthetase	ALD12393.1	56	2	0	6.92	0
247	GntR family transcriptional regulator	KZC95689.1	48	2	0	8.86	0
248	hydrolase	AJW79024.1	25	2	0	7.36	0
249	Threonine ammonia-lyase (ilvA)	CCE76158.1	48	2	0	4.37	0
250	inorganic polyphosphate kinase	ALD13145.1	34	2	0	5.02	0
251	L-serine dehydratase	CCE76296.1	47	2	0	10.1	0
252	MarR family transcriptional regulator	AJW80208.1	17	2	0	22.2	0
253	metalloendopeptidase, family M23B	CCE76687.1	42	2	0	14.1	0
254	Mg2+ transporter, MgtE family	CCE75109.1	49	2	0	5.13	0
255	molybdopterin biosynthesis protein	AJW79543.1	18	2	0	14.7	0
256	Non-specific serine/threonine protein kinase (pknF)	CCE76066.1	44	2	0	3.32	0
257	polyphosphate glucokinase	AJW78960.1	29	2	0	4.4	0
258	prephenate dehydratase	AJW78118.1	34	2	0	18.9	0
259	Putative multidrug export ABC transporter	CAN00976.1	68	2	0	6.07	0
260	Putative potassium channel protein subunit	CCE75034.1	37	2	0	8.04	0
261	ribonucleoside hydrolase	KZC94984.1	33	2	0	6.75	0
262	short chain dehydrogenase	CCE75604.1	28	2	0	6.18	0
263	hypothetical protein CMN_02874	CCE76799.1	13	2	0	16	0
264	hypothetical protein VO01_06100	AJW78759.1	47	2	0	5.19	0
265	hypothetical protein VO01_08810	AJW80495.1	15	2	0	12.5	0
266	conserved hypothetical protein	CAN00027.1	26	2	0	10.3	0
267	conserved hypothetical protein	CCE76422.1	33	2	0	8.82	0
268	conserved hypothetical protein	CAQ00665.1	32	2	0	2.64	0
269	conserved membrane protein	CCE75565.1	26	2	0	9.75	0
