# Supplementary material for: Secretome Analysis of Clavibacter nebraskensis Strains Treated with Natural Xylem Sap In Vitro Predicts Involvement of Glycosyl Hydrolases and Proteases in Bacterial Aggressiveness
Source: Proteomes. 2021 Jan 9;9(1):1. doi: 10.3390/proteomes9010001 (PMC7839047; doi:10.3390/proteomes9010001)
Supplement: Supplementary file 1 [file proteomes-09-00001-s001.zip › S3-Table S3.xlsx]

## Sheet: Sheet1
	Table S3. Secreted proteins identified only for strain CN14-5-1 in tomato xylem sap medium
				Total spectrum		Percentage coverage
#	Identified Proteins	Accession Number	MW (KDa)	Cn14-5-1	DOAB232	Cn14-5-1	DOAB232
1	conserved secreted protein	CCE75251.1	23	120	0	0.398	0
2	Phosphate acetyltransferase (ptaA)	CCE74813.1	75	101	0	0.407	0
3	acetyl/propionyl-CoA carboxyltransferase	CCE74917.1	58	93	0	0.577	0
4	O-acetylhomoserine sulfhydrylase	CCE75259.1	49	91	0	0.664	0
5	Polyphosphate kinase (ppk)	CCE76391.1	82	75	0	0.373	0
6	Valine--tRNA ligase (valS)	CCE75398.1	97	75	0	0.388	0
7	50S ribosomal protein L1	ALD13794.1	24	64	0	0.491	0
8	nucleoside-diphosphate-sugar epimerase	CCE76723.1	29	64	0	0.725	0
9	PepP2 protein (pepP2)	CCE75111.1	57	60	0	0.526	0
10	Methionine--tRNA ligase (metG)	CCE76262.1	59	59	0	0.408	0
11	1,4-alpha-glucan branching enzyme (glgB)	CCE75320.1	94	58	0	0.395	0
12	serine peptidase, family S9X	CCE76040.1	76	57	0	0.327	0
13	carbamoyl-phosphate synthase large subunit	CCE75707.1	117	56	0	0.214	0
14	monooxygenase	CCE75392.1	43	56	0	0.534	0
15	glycosyl hydrolase, family 13	CCE75321.1	84	54	0	0.505	0
16	putative translation factor	CCE76348.1	29	50	0	0.635	0
17	phenylalanine--tRNA ligase subunit beta	KXU20152.1	88	49	0	0.319	0
18	indole-3-glycerol phosphate synthase	AJW79093.1	27	47	0	0.496	0
19	O-acetylhomoserine/O-acetylserine sulfhydrylase	CCE76291.1	46	45	0	0.478	0
20	conserved hypothetical protein	CCE75441.1	20	41	0	0.803	0
21	3-isopropylmalate dehydrogenase	KZC93677.1	37	39	0	0.4	0
22	add protein	CCE74901.1	40	38	0	0.344	0
23	chloride anion channel	CCE74692.1	25	38	0	0.483	0
24	protease II (Oligopeptidase B)	CCE76022.1	80	37	0	0.291	0
25	putative L-threonine aldolase	CCE74312.1	39	37	0	0.601	0
26	ATP-dependent protease, ATPase subunit	CCE74774.1	92	36	0	0.256	0
27	fructose-1,6-bisphosphatase	CCE76624.1	34	36	0	0.418	0
28	GMP synthase (glutamine-hydrolyzing)	CCE76444.1	56	36	0	0.373	0
29	metallopeptidase	CCE75767.1	49	36	0	0.402	0
30	penicillin-binding protein	CCE76545.1	49	36	0	0.367	0
31	ribosome-associated protein Y	CCE74971.1	25	35	0	0.328	0
32	thioredoxin	CCE75319.1	34	33	0	0.595	0
33	malonyl CoA-acyl carrier protein transacylase	CCE75545.1	31	31	0	0.369	0
34	conserved hypothetical protein	CCE76025.1	32	30	0	0.449	0
35	ManB protein (manB)	CCE74906.1	61	30	0	0.257	0
36	radical SAM domain-containing protein	CCE74648.1	46	30	0	0.369	0
37	ribonuclease	CCE75413.1	108	30	0	0.164	0
38	ribonucleotide-diphosphate reductase subunit beta	ALD13491.1	38	30	0	0.284	0
39	Ornithine carbamoyltransferase (argF)	CCE75901.1	33	29	0	0.518	0
40	serine peptidase, family S1C	CCE76317.1	51	29	0	0.173	0
41	single-stranded DNA-binding protein	ALD13957.1	19	29	0	0.442	0
42	xylose isomerase	ALD12192.1	44	29	0	0.398	0
43	alpha-glucosidase, glycosyl hydrolase family 13	CCE76686.1	64	28	0	0.373	0
44	putative phosphonomutase	CCE76210.1	27	28	0	0.506	0
45	DNA polymerase III, beta subunit	CCE73984.1	41	26	0	0.23	0
46	RNA nucleotidyltransferase	AJW80296.1	53	26	0	0.328	0
47	RNA-degrading metallo-beta-lactamase	CCE75938.1	61	26	0	0.38	0
48	acyl carrier protein	ALD12824.1	9	25	0	0.622	0
49	hypothetical protein VV38_04710	KXU21291.1	22	25	0	0.552	0
50	phosphoribosylformylglycinamidine cyclo-ligase	CCE74671.1	37	25	0	0.526	0
51	putative 2-keto-acid dehydrogenase,dihydrolipoamide acetyltransferase E2 component	CAN03029.1	49	25	0	0.176	0
52	adenylosuccinate synthetase	AJW78254.1	47	24	0	0.287	0
53	Chorismate synthase (aroC)	CCE75720.1	43	24	0	0.383	0
54	Inorganic pyrophosphatase (ipyA)	CCE74758.1	19	24	0	0.335	0
55	Diaminopimelate decarboxylase (lysA)	CCE75074.1	52	24	0	0.353	0
56	putative alpha-mannosidase	CCE74293.1	117	24	0	0.183	0
57	putative sugar ABC transporter, substrate binding protein	CCE76732.1	37	24	0	0.221	0
58	putative transcriptional regulator with FHA domain	CAN01940.1	17	24	0	0.525	0
59	Acetate kinase (ackA1)	CCE74814.1	42	23	0	0.348	0
60	ATP-dependent protease, proteolytic subunit	CCE75391.1	25	23	0	0.358	0
61	conserved membrane protein	CCE75126.1	106	23	0	0.215	0
62	1-deoxy-D-xylulose 5-phosphate reductoisomerase (dxr)	CCE76068.1	38	23	0	0.367	0
63	peptide ABC transporter, ATP-binding protein	CCE76089.1	61	23	0	0.217	0
64	thiamine pyrophosphate-dependent enzyme	CCE74691.1	68	23	0	0.279	0
65	cell division septal protein FtsQ	CCE75780.1	30	22	0	0.213	0
66	metallopeptidase, peptidase family M20A	CCE75620.1	47	22	0	0.337	0
67	ornithine aminotransferase	CCE74553.1	43	22	0	0.242	0
68	50S ribosomal protein L25	CCE76183.1	23	21	0	0.364	0
69	conserved membrane protein	CCE75498.1	48	21	0	0.347	0
70	glucan debranching enzyme	CCE75358.1	82	21	0	0.26	0
71	methionine ABC transporter, ATP-binding protein	CCE76195.1	37	21	0	0.284	0
72	NH(3)-dependent NAD(+) synthetase	CCE75369.1	30	21	0	0.516	0
73	NUDIX hydrolase	CCE75476.1	19	21	0	0.506	0
74	Purine nucleoside phosphorylase (punA)	CCE74907.1	29	21	0	0.567	0
75	thiosulfate sulfurtransferase	CCE75593.1	34	21	0	0.337	0
76	translation initiation factor IF-2	CCE76057.1	98	21	0	0.0932	0
77	triosephosphate isomerase	KDP90067.1	28	21	0	0.464	0
78	unnamed protein product	CCE75793.1	40	21	0	0.22	0
79	2-keto acid dehydrogenase, dehydrogenase E1 beta component	CCE76838.1	38	20	0	0.385	0
80	conserved secreted protein	CCE76861.1	77	20	0	0.215	0
81	FAD-dependent oxidase	CCE76017.1	47	20	0	0.215	0
82	glucokinase, putative catabolite repressor	CCE75799.1	33	20	0	0.293	0
83	Homoserine O-acetyltransferase	CCE75258.1	43	20	0	0.266	0
84	Proline--tRNA ligase (proS)	CCE76060.1	64	20	0	0.231	0
85	dihydroorotase	CCE75710.1	49	19	0	0.288	0
86	unnamed protein product	CCE74362.1	20	19	0	0.403	0
87	acyl-CoA dehydrogenase	CCE75877.1	48	18	0	0.166	0
88	Alpha-galactosidase (agaA)	CCE74261.1	79	18	0	0.234	0
89	alpha-glucan phosphorylase	CCE75322.1	93	18	0	0.233	0
90	AspA protein (aspA)	CCE75982.1	53	18	0	0.24	0
91	phosphoribosylformylglycinamidine synthase II subunit	CCE74637.1	84	18	0	0.237	0
92	preprotein translocase, SecA subunit	CCE74972.1	105	18	0	0.123	0
93	putative 3-oxoacyl-[acyl-carrier-protein] synthase III	CAN01670.1	35	18	0	0.424	0
94	putative metal ABC transporter, substrate-binding protein	CCE76836.1	33	18	0	0.539	0
95	putative tyrosine-protein kinase	CCE74827.1	49	18	0	0.293	0
96	transcription termination factor Rho	OAH21771.1	87	18	0	0.206	0
97	transcriptional regulator	AJW79086.1	22	18	0	0.411	0
98	4-hydroxy-3-methylbut-2-en-1-yl diphosphate synthase	CCE76064.1	40	17	0	0.352	0
99	conserved hypothetical protein	CCE74032.1	44	17	0	0.258	0
100	conserved secreted protein	CCE74423.1	91	17	0	0.191	0
101	HAD family hydrolase	AJW78091.1	28	17	0	0.204	0
102	hypothetical protein CMN_02406	CCE76341.1	26	17	0	0.0934	0
103	mannose-6-phosphate isomerase	CCE74945.1	46	17	0	0.221	0
104	polyprenyl diphosphate synthase	CCE76697.1	38	17	0	0.221	0
105	putative sugar ABC transporter, substrate-binding protein	CCE76150.1	49	17	0	0.218	0
106	Pyruvate carboxylase (pycA)	CCE75803.1	122	17	0	0.0997	0
107	sugar epimerase	CCE74812.1	23	17	0	0.173	0
108	2-keto acid dehydrogenase, dehydrogenase E1 alpha component	CCE76839.1	41	16	0	0.384	0
109	Acetylglutamate kinase (argB)	CCE75903.1	32	16	0	0.416	0
110	conserved hypothetical protein, putative aldolase	CCE74688.1	33	16	0	0.326	0
111	Deoxyribose-phosphate aldolase (deoC)	CCE76812.1	24	16	0	0.312	0
112	Citrate synthase (gltA2)	CCE76079.1	49	16	0	0.19	0
113	oxidoreductase	CCE75993.1	36	16	0	0.407	0
114	putative glycosyl hydrolase, family 2	CCE74104.1	69	16	0	0.168	0
115	putative sugar ABC transporter, substrate-binding protein	CCE75165.1	40	16	0	0.187	0
116	Threonine--tRNA ligase (thrS)	CCE75743.1	77	16	0	0.129	0
117	30S ribosomal protein S13	AJW79967.1	14	15	0	0.331	0
118	conserved hypothetical protein	CCE75027.1	28	15	0	0.44	0
119	conserved secreted protein	CCE74969.1	59	15	0	0.224	0
120	dihydrofolate reductase	AJW79860.1	25	15	0	0.371	0
121	GTP-binding protein, typA/bipA homolog	CCE76087.1	70	15	0	0.135	0
122	Anthranilate phosphoribosyltransferase (trpD)	CCE75755.1	37	15	0	0.382	0
123	xylose isomerase	AJW77789.1	29	15	0	0.429	0
124	aldose-1-epimerase	CCE74534.1	35	14	0	0.312	0
125	metallopeptidase, family M13	CCE76712.1	73	14	0	0.241	0
126	Phosphoenolpyruvate-protein phosphotransferase (PTS system, EI component)	CCE74886.1	56	14	0	0.281	0
127	putative S-adenosyl-L-homocysteine hydrolase	CCE74651.1	54	14	0	0.222	0
128	putative succinate-semialdehyde dehydrogenase	CCE74852.1	52	14	0	0.257	0
129	transcriptional regulator, LytR family	CCE74923.1	49	14	0	0.189	0
130	UDP-N-acetylmuramoylalanyl-D-glutamate--2,6-diaminopimelate ligase	AJW79177.1	50	14	0	0.0768	0
131	beta-glycosidase	CCE74801.1	54	13	0	0.182	0
132	Bifunctional enzyme IspD/IspF	CCE76376.1	41	13	0	0.21	0
133	conserved hypothetical protein	CCE74552.1	31	13	0	0.196	0
134	conserved hypothetical protein	CCE75656.1	53	13	0	0.229	0
135	conserved hypothetical protein, putative ATPase	CCE75729.1	46	13	0	0.163	0
136	glycosyltransferase	CCE74939.1	75	13	0	0.182	0
137	hypothetical protein CMN_02874	CCE76799.1	13	13	0	0.232	0
138	metalloendopeptidase, family M23B	CCE76687.1	42	13	0	0.255	0
139	Phosphoenolpyruvate carboxylase (ppcA)	CCE74311.1	99	13	0	0.0824	0
140	transcriptional regulator, WhiA family	CCE75671.1	35	13	0	0.236	0
141	adenine phosphoribosyltransferase	CCE75959.1	19	12	0	0.353	0
142	alpha glycosidase	CCE76286.1	81	12	0	0.12	0
143	bifunctional ornithine acetyltransferase/N-acetylglutamate synthase protein	CCE75904.1	39	12	0	0.302	0
144	Cellulase A (CelA)	AHN16207.1	78	12	0	0.0697	0
145	cell division GTPase FtsZ	CCE75779.1	39	12	0	0.306	0
146	conserved secreted protein	CCE75946.1	31	12	0	0.298	0
147	glutamyl-tRNA amidotransferase	AJW78766.1	54	12	0	0.204	0
148	Porphobilinogen deaminase (hemC)	CAN00621.1	34	12	0	0.332	0
149	nicotinate phosphoribosyltransferase	CCE75214.1	46	12	0	0.16	0
150	oxidoreductase	CCE74652.1	35	12	0	0.21	0
151	UDP-N-acetylmuramoylalanyl-D-glutamate--2,6-diaminopimelate ligase	ALD13045.1	50	12	0	0.0768	0
152	uroporphyrinogen decarboxylase	CCE74509.1	40	12	0	0.232	0
153	acetolactate synthase	AJW78463.1	18	11	0	0.278	0
154	Biotin carboxylase	CCE74909.1	62	11	0	0.112	0
155	deoxyuridine 5'-triphosphate nucleotidohydrolase	CCE75582.1	16	11	0	0.66	0
156	GTP-binding protein	ALD13354.1	39	11	0	0.335	0
157	hypothetical protein VO01_14230	AJW80606.1	23	11	0	0.179	0
158	methionine ABC transporter, substrate-binding protein	CCE76196.1	32	11	0	0.152	0
159	nucleoside-diphosphate sugar epimerase	CCE74775.1	32	11	0	0.41	0
160	phosphoenolpyruvate-dependent fructose phosphotransferase system, EIIABC components	CCE75430.1	69	11	0	0.0425	0
161	prolyl aminopeptidase	CCE74718.1	48	11	0	0.159	0
162	putative ABC transporter, ATP-binding protein	CAN01783.1	28	11	0	0.266	0
163	putative myo-inositol metabolism protein,putative isomerase	CCE74690.1	34	11	0	0.285	0
164	short-chain dehydrogenase/reductase	CCE74029.1	26	11	0	0.239	0
165	aldehyde dehydrogenase	CCE74726.1	51	10	0	0.161	0
166	aminotransferase	CCE74243.1	44	10	0	0.0769	0
167	carboxylate--amine ligase	ALD12894.1	35	10	0	0.204	0
168	conserved hypothetical protein	CCE75655.1	43	10	0	0.251	0
169	organic hydroperoxide resistance protein	AJW78269.1	14	10	0	0.353	0
170	putative aldehyde dehydrogenase	CCE74198.1	54	10	0	0.274	0
171	putative UDP-glucose-4-epimerase	CCE75831.1	63	10	0	0.144	0
172	sugar kinase	AJW79410.1	32	10	0	0.247	0
173	TetR family transcriptional regulator	AJW80021.1	23	10	0	0.256	0
174	transcriptional regulator	ALD13529.1	26	10	0	0.261	0
175	ZwfB protein (zwfB)	CCE74992.1	50	10	0	0.259	0
176	2Fe-2S ferredoxin	CCE75654.1	11	9	0	0.368	0
177	aldose-1-epimerase	CCE76406.1	33	9	0	0.261	0
178	amidase	CCE76306.1	60	9	0	0.224	0
179	conserved hypothetical protein	CCE75570.1	34	9	0	0.32	0
180	cyclase	AJW78219.1	17	9	0	0.245	0
181	4-hydroxy-tetrahydrodipicolinate reductase (dapB)	CCE75943.1	28	9	0	0.155	0
182	GlpD protein	CCE75745.1	64	9	0	0.167	0
183	manganese catalase	AJW80248.1	31	9	0	0.0306	0
184	metallopeptidase, family M16B	CCE75945.1	48	9	0	0.229	0
185	phosphoglycerate kinase	CCE75668.1	42	9	0	0.131	0
186	putative NUDIX hydrolase	CAQ01856.1	20	9	0	0.122	0
187	putative Zn-dependant hydrolase	CCE75037.1	23	9	0	0.127	0
188	ribose 5-phosphate isomerase	AJW78812.1	17	9	0	0.648	0
189	serine peptidase, family S9A	CCE76352.1	75	9	0	0.137	0
190	unnamed protein product	CCE74725.1	36	9	0	0.0811	0
191	3-dehydroquinate synthase	CCE75718.1	40	8	0	0.0989	0
192	ABC transporter, ATP-binding protein	CCE75377.1	62	8	0	0.109	0
193	ATP-dependant serine peptidase containing a PDZ domain	CCE75125.1	38	8	0	0.152	0
194	conserved hypothetical protein	CCE75555.1	29	8	0	0.251	0
195	conserved hypothetical protein	CCE75124.1	51	8	0	0.166	0
196	cystathionine beta-synthase	AJW79745.1	48	8	0	0.132	0
197	dehydrogenase	CCE75517.1	36	8	0	0.18	0
198	deoxynucleotide triphosphate deaminase	CCE76791.1	22	8	0	0.174	0
199	DusA protein (dusA)	CCE75509.1	43	8	0	0.142	0
200	UDP-glucose 4-epimerase (galE1)	CCE74946.1	34	8	0	0.248	0
201	glucose-1-phosphate thymidylyltransferase	AJW78390.1	32	8	0	0.153	0
202	glycosyl transferase	CCE75643.1	42	8	0	0.228	0
203	DNA gyrase subunit B (GyrB)	AHN16218.1	76	8	0	0.126	0
204	Leucine--tRNA ligase (leuS)	CCE75471.1	95	8	0	0.0493	0
205	Mg2+ transporter, MgtE family	CCE75109.1	49	8	0	0.163	0
206	Ribonucleoside-diphosphate reductase (nrdA)	CCE76312.1	93	8	0	0.0659	0
207	PgmA protein (pgmA)	CCE74434.1	58	8	0	0.128	0
208	phospho-2-dehydro-3-deoxyheptonate aldolase	AJW79187.1	50	8	0	0.107	0
209	phosphogluconate dehydrogenase (decarboxylating)	CCE76185.1	51	8	0	0.178	0
210	short chain dehydrogenase/oxidoreductase	CCE76006.1	31	8	0	0.359	0
211	UDP-N-acetylglucosamine 1-carboxyvinyltransferase	AJW78685.1	49	8	0	0.2	0
212	unnamed protein product	CCE74356.1	90	8	0	0.105	0
213	1-(5-phosphoribosyl)-5-[(5-phosphoribosylamino)methylideneamino] imidazole-4-carboxamide isomerase	CCE75918.1	26	7	0	0.253	0
214	30S ribosomal protein S6	AJW80295.1	16	7	0	0.286	0
215	Clp protease	AJW78817.1	21	7	0	0.297	0
216	conserved hypothetical protein	CCE74829.1	64	7	0	0.155	0
217	conserved hypothetical protein	CCE75250.1	30	7	0	0.233	0
218	CTP synthase	CCE75887.1	63	7	0	0.126	0
219	Carbonic anhydrase (cynT)	CCE76145.1	23	7	0	0.291	0
220	Cysteine--tRNA ligase (cysS1)	CCE76375.1	53	7	0	0.176	0
221	glycosyl hydrolase, family 15	CCE74991.1	68	7	0	0.0972	0
222	Histidinol dehydrogenase (hisD)	CCE75771.1	44	7	0	0.161	0
223	hydrolase	CCE75979.1	31	7	0	0.253	0
224	hydrolase, HAD superfamily	CCE74437.1	30	7	0	0.121	0
225	inosine-5-monophosphate dehydrogenase	AJW79943.1	53	7	0	0.07	0
226	malate:quinone oxidoreductase	KXU21365.1	52	7	0	0.128	0
227	naphthoate synthase	CCE74501.1	33	7	0	0.139	0
228	putative trehalose synthase	CCE75639.1	66	7	0	0.243	0
229	riboflavin synthase subunit alpha	AJW79662.1	23	7	0	0.167	0
230	short chain dehydrogenase/oxidoreductase	CCE75967.1	28	7	0	0.219	0
231	unnamed protein product	CCE74799.1	22	7	0	0.105	0
232	Uracil phosphoribosyltransferase (uppA)	CCE74470.1	23	7	0	0.274	0
233	ABC transporter ATP-binding protein	AJW79738.1	55	6	0	0.0923	0
234	antitermination protein NusG	AJW80140.1	37	6	0	0.119	0
235	Bifunctional purine biosynthesis protein PurH	CCE76434.1	57	6	0	0.192	0
236	conserved hypothetical protein	CCE74488.1	28	6	0	0.349	0
237	D-alanine-D-alanine ligase	CCE75269.1	39	6	0	0.287	0
238	dehydrogenase	AJW80338.1	42	6	0	0.174	0
239	DNA topoisomerase I A	CCE74846.1	105	6	0	0.103	0
240	DNA topoisomerase IV subunit A	WP_043669253.1	90	6	0	0.0507	0
241	enoyl-CoA hydratase / 3-hydroxyacyl-CoA dehydrogenase	CCE75587.1	77	6	0	0.0691	0
242	levanase/invertase	CCE74537.1	58	6	0	0.0586	0
243	Methionine aminopeptidase (mapA2)	CCE76486.1	29	6	0	0.198	0
244	oxidoreductase	CCE76419.1	37	6	0	0.204	0
245	peptide chain release factor 2	ALD12556.1	41	6	0	0.144	0
246	putative nitroreductase	CCE76668.1	33	6	0	0.189	0
247	putative oxidoreductase	CAN00555.1	38	6	0	0.18	0
248	putative ROK-family transcriptional regulator	CAN00297.1	45	6	0	0.0526	0
249	ribonuclease PH	CCE75217.1	26	6	0	0.265	0
250	ribosome biogenesis GTPase Der	WP_043674829.1	55	6	0	0.0418	0
251	ribulokinase	AJW79741.1	60	6	0	0.12	0
252	Tyrosine--tRNA ligase (tyrS)	CCE75894.1	48	6	0	0.249	0
253	ABC transporter ATP-binding protein	AJW78655.1	57	5	0	0.145	0
254	ABC transporter, ATP-binding protein	CCE74322.1	32	5	0	0.109	0
255	AbfA1 protein	CCE74250.1	55	5	0	0.126	0
256	Acetylornithine aminotransferase	CCE75902.1	43	5	0	0.0568	0
257	Alanine racemase (alr1)	CCE76464.1	40	5	0	0.127	0
258	anthranilate synthase component I	CAN01823.1	56	5	0	0.0385	0
259	arginase	CCE75056.1	28	5	0	0.168	0
260	asparaginase II	CCE76072.1	35	5	0	0.137	0
261	branched-chain amino acid ABC transporter ATP-binding protein	ALD13602.1	27	5	0	0.0556	0
262	chemotaxis protein CheY	AJW78082.1	31	5	0	0.131	0
263	conserved hypothetical protein	CCE74373.1	53	5	0	0.116	0
264	Ferredoxin (fdxA)	CCE74585.1	12	5	0	0.425	0
265	GlfA protein (glfA)	CCE74938.1	44	5	0	0.152	0
266	glutamate synthase (AJW79089.1)	AJW79089.1	165	5	0	0.0243	0
267	glycerophosphodiester phosphodiesterase	CCE76442.1	39	5	0	0.208	0
268	hypothetical membrane protein	CCE76405.1	26	5	0	0.206	0
269	inorganic polyphosphate kinase	ALD13145.1	34	5	0	0.0502	0
270	Lysine--tRNA ligase (lysS)	CAN00890.1	56	5	0	0.0819	0
271	NAD(P)H-dependent alcohol dehydrogenase	CCE74582.1	37	5	0	0.129	0
272	oxidoreductase	CCE74562.1	38	5	0	0.126	0
273	Non-specific serine/threonine protein kinase (pknF)	CCE76066.1	44	5	0	0.0332	0
274	preprotein translocase subunit	CCE75735.1	15	5	0	0.236	0
275	putative ATP-dependent RNA helicase	CAN01236.1	55	5	0	0.0432	0
276	putative inositol-1-monophosphatase	CCE76688.1	28	5	0	0.208	0
277	putative methylisocitrate lyase	CCE76271.1	33	5	0	0.207	0
278	putative nucleoside-diphosphate-sugar epimerase	CCE74308.1	28	5	0	0.188	0
279	putative O-methyltransferase	CAN01225.1	22	5	0	0.324	0
280	thioesterase	CCE75378.1	18	5	0	0.255	0
281	transcription elongation factor NusA	CCE76059.1	36	5	0	0.269	0
282	transcriptional regulator, TetR family	CCE75261.1	24	5	0	0.058	0
283	Thioredoxin reductase (trxB1)	CCE76863.1	36	5	0	0.299	0
284	UDP-N-acetylmuramoyl-L-alanyl-D-glutamate synthetase	AJW79175.1	55	5	0	0.158	0
285	2,3-bisphosphoglycerate-dependent phosphoglycerate mutase	CCE76382.1	28	4	0	0.267	0
286	6,7-dimethyl-8-ribityllumazine synthase	AJW79664.1	16	4	0	0.2	0
287	ATP synthase epsilon chain	CCE75092.1	9	4	0	0.281	0
288	Bifunctional protein GlmU	CCE76188.1	54	4	0	0.0603	0
289	bromoperoxidase	AJW79240.1	30	4	0	0.144	0
290	CarD family transcriptional regulator	AJW79881.1	18	4	0	0.175	0
291	cold-shock protein	ALD13533.1	8	4	0	0.236	0
292	conserved hypothetical protein	CCE75789.1	23	4	0	0.268	0
293	conserved hypothetical protein	CCE75739.1	27	4	0	0.366	0
294	conserved secreted protein	CCE75227.1	13	4	0	0.2	0
295	conserved secreted protein	CCE75328.1	47	4	0	0.0815	0
296	cytidine deaminase	WP_043670113.1	15	4	0	0.238	0
297	DNA polymerase I	WP_043669612.1	99	4	0	0.0492	0
298	Elongation factor 4	CCE75480.1	67	4	0	0.0715	0
299	gluconokinase/dehydrogenase fusion protein	CCE76184.1	67	4	0	0.0593	0
300	glutamyl-tRNA amidotransferase	AJW78765.1	54	4	0	0.0621	0
301	GTP cyclohydrolase	AJW79663.1	48	4	0	0.137	0
302	HAD-family hydrolase	CCE75892.1	36	4	0	0.243	0
303	hypothetical protein CMN_00438	CCE74405.1	69	4	0	0.0959	0
304	hypothetical protein VO01_08810	AJW80495.1	15	4	0	0.125	0
305	Isoleucine--tRNA ligase (ileS)	CCE75408.1	122	4	0	0.07	0
306	iron-siderophore ABC transporter,substrate-binding protein	CCE76824.1	35	4	0	0.144	0
307	membrane protein	AJW78631.1	48	4	0	0.0491	0
308	molybdopterin biosynthesis protein	AJW79543.1	18	4	0	0.245	0
309	oxidoreductase	CCE75825.1	50	4	0	0.0805	0
310	peptidase C56	AJW79336.1	20	4	0	0.245	0
311	PTS mannitol transporter subunit IIB	AJW79973.1	52	4	0	0.0648	0
312	thioredoxin	AJW80300.1	12	4	0	0.187	0
313	thioredoxin	KXU21474.1	13	4	0	0.198	0
314	unnamed protein product	CAN00473.1	22	4	0	0.201	0
315	unnamed protein product	CCE73991.1	22	4	0	0.156	0
316	2-isopropylmalate synthase	CCE75500.1	65	3	0	0.0476	0
317	3-methyl-2-oxobutanoatehydroxymethyltransferase	CCE75559.1	30	3	0	0.118	0
318	6-phosphofructokinase	AJW78188.1	36	3	0	0.0762	0
319	acyl-CoA synthetase	CCE75855.1	63	3	0	0.0928	0
320	adenosine deaminase	KXU21616.1	37	3	0	0.117	0
321	aldo/keto reductase	CCE76315.1	35	3	0	0.106	0
322	aspartyl-tRNA synthetase	CCE74487.1	49	3	0	0.039	0
323	ATPase	ALD13849.1	62	3	0	0.0255	0
324	carbamoyl-phosphate synthase small subunit	CCE75708.1	42	3	0	0.103	0
325	conserved hypothetical protein	CCE76334.1	135	3	0	0.0121	0
326	delta-aminolevulinic acid dehydratase	AJW78182.1	35	3	0	0.0982	0
327	deoxyribonuclease	AJW79589.1	35	3	0	0.0696	0
328	fructose-bisphosphate aldolase	CCE76139.1	36	3	0	0.0938	0
329	glutamyl-tRNA synthetase	ALD12393.1	56	3	0	0.0573	0
330	glycine cleavage system H protein	CCE76098.1	13	3	0	0.106	0
331	glycosyl transferase	AJW80400.1	31	3	0	0.116	0
332	heme ABC transporter ATP-binding protein	AJW78354.1	55	3	0	0.0624	0
333	Histidyl-tRNA synthetase (hisS)	CCE76177.1	46	3	0	0.113	0
334	hydrolase	CCE74138.1	23	3	0	0.151	0
335	hydrolase	CCE76632.1	23	3	0	0.0986	0
336	hypothetical protein CMN_01414	CCE75364.1	10	3	0	0.411	0
337	hypothetical protein CMN_02708	CCE76639.1	45	3	0	0.0619	0
338	hypothetical protein VO01_09905	AJW79403.1	27	3	0	0.126	0
339	hypothetical protein VV38_11620	KXU19878.1	16	3	0	0.132	0
340	L-serine dehydratase	CCE76296.1	47	3	0	0.149	0
341	menaquinol-cytochrome C reductase, iron-sulfur subunit	CCE75758.1	40	3	0	0.0759	0
342	methyltransferase	CCE76325.1	56	3	0	0.0853	0
343	molybdopterin-binding protein	AJW80444.1	23	3	0	0.147	0
344	N5-carboxyaminoimidazole ribonucleotide mutase	AJW78381.1	18	3	0	0.184	0
345	NADP oxidoreductase	AJW78506.1	23	3	0	0.0791	0
346	NADPH-ferredoxin reductase	CCE76696.1	50	3	0	0.0636	0
347	oxidoreductase	CCE74263.1	36	3	0	0.177	0
348	peptide ABC transporter, ATP-binding protein	CCE75515.1	61	3	0	0.0649	0
349	Peptide chain release factor 1	CCE75079.1	40	3	0	0.195	0
350	polypeptide deformylase	CCE75801.1	18	3	0	0.092	0
351	polyphosphate glucokinase	AJW78960.1	29	3	0	0.11	0
352	prephenate dehydratase	AJW78118.1	34	3	0	0.189	0
353	preprotein translocase subunit YidC	AJW80307.1	36	3	0	0.112	0
354	putative acetyl xylan esterase	CAN00249.1	34	3	0	0.147	0
355	putative ATPase	CCE76147.1	49	3	0	0.0887	0
356	putative sugar ABC transporter, substrate-binding protein	CCE76590.1	48	3	0	0.147	0
357	putative sugar ABC transporter, substrate-binding protein	CCE76013.1	49	3	0	0.102	0
358	RNA helicase	CCE75609.1	92	3	0	0.0668	0
359	RNA methyltransferase	KZC95245.1	38	3	0	0.056	0
360	RNA polymerase principal sigma factor	CCE75572.1	52	3	0	0.0557	0
361	Thymidylate synthase thyX	CCE75940.1	30	3	0	0.144	0
362	50S ribosomal protein L10	AJW79756.1	18	2	0	0.269	0
363	acetolactate synthase, catalytic subunit	CCE75015.1	67	2	0	0.0525	0
364	acetyltransferase	AJW79925.1	16	2	0	0.167	0
365	alcohol dehydrogenase	AJW80147.1	33	2	0	0.103	0
366	aldo/keto reductase	WP_043670611.1	37	2	0	0.0923	0
367	amidophosphoribosyltransferase	AJW78323.1	54	2	0	0.0453	0
368	Arginine--tRNA ligase (argS)	CCE75072.1	60	2	0	0.0596	0
369	aspartate kinase	AJW79712.1	44	2	0	0.0831	0
370	ATP-dependent DNA helicase	ALD14119.1	116	2	0	0.0373	0
371	conserved hypothetical protein	CAN01224.1	6	2	0	0.193	0
372	conserved hypothetical protein	CAN02479.1	27	2	0	0.132	0
373	conserved hypothetical protein	CCE75766.1	13	2	0	0.158	0
374	D-alanine-D-alanine ligase	CCE76866.1	33	2	0	0.0903	0
375	electron transporter	AJW79069.1	13	2	0	0.361	0
376	endoribonuclease	CCE74839.1	15	2	0	0.37	0
377	glmZ(sRNA)-inactivating NTPase	AJW79076.1	32	2	0	0.0997	0
378	glycosyl hydrolase, family 15	CCE74754.1	67	2	0	0.0245	0
379	glycyl-tRNA synthetase	CCE75505.1	52	2	0	0.0477	0
380	GntR family transcriptional regulator	KZC95689.1	48	2	0	0.0932	0
381	Glycerol-3-phosphate dehydrogenase [NAD(P)+] (gpsA)	CCE75268.1	37	2	0	0.0652	0
382	histidinol-phosphate aminotransferase	CCE76840.1	39	2	0	0.0323	0
383	homoserine dehydrogenase	AJW78517.1	46	2	0	0.0609	0
384	hypothetical protein VO01_08000	AJW79082.1	62	2	0	0.0376	0
385	imidazoleglycerol-phosphate dehydratase	AJW79295.1	22	2	0	0.134	0
386	Methionine aminopeptidase (mapA1)	CCE75294.1	27	2	0	0.122	0
387	nucleoside-diphosphate sugar epimerase	CCE75941.1	32	2	0	0.049	0
388	penicillin-binding protein, transpeptidase	CCE74000.1	50	2	0	0.0228	0
389	Phenylalanine-tRNA ligase alpha chain	CCE75907.1	38	2	0	0.0754	0
390	phosphoribosylaminoimidazole carboxylase, ATPase subunit	CCE74921.1	40	2	0	0.107	0
391	polyamine ABC transporter, substrate binding protein	CCE75815.1	40	2	0	0.0258	0
392	putative glycosyl transferase	CAN02383.1	26	2	0	0.115	0
393	putative molybdate ABC transporter, ATP-binding protein	CCE75642.1	28	2	0	0.0802	0
394	putative multidrug export ABC transporter, fused permease and ATP-binding protein	CAN00976.1	68	2	0	0.0607	0
395	putative oxidoreductase	CCE74650.1	38	2	0	0.0756	0
396	putative UDP-N-acetylmuramoylalanyl-D-glutamate-2,6-diaminopimelate ligase	CAN01920.1	55	2	0	0.0253	0
397	putative xylulose kinase	CCE75222.1	48	2	0	0.0524	0
398	ribonuclease	AJW77855.1	61	2	0	0.0638	0
399	ribulose 5-phosphate epimerase	AJW79740.1	25	2	0	0.119	0
400	RNA methyltransferase	AJW79287.1	28	2	0	0.143	0
401	serine peptidase, family S51	CCE75038.1	24	2	0	0.167	0
402	succinate dehydrogenase, iron-sulfur subunit	CCE74887.1	28	2	0	0.0553	0
403	UDP-glucose 6-dehydrogenase	CCE75355.1	47	2	0	0.0641	0
404	uroporphyrinogen III synthase	AJW78181.1	29	2	0	0.0502	0
405	3-hexulose-6-phosphate synthase	AJW78495.1	21	1	0	0.0773	0
406	3-oxoacyl-[acyl-carrier protein] reductase	CCE75647.1	24	1	0	0.0508	0
407	3-oxoacyl-[acyl-carrier-protein] synthase	CCE76063.1	37	1	0	0.0233	0
408	6-phosphogluconolactonase	CCE75664.1	28	1	0	0.0273	0
409	acetyl-coenzyme A synthetase	CCE74840.1	73	1	0	0.0324	0
410	acetylornithine deacetylase	CCE75344.1	41	1	0	0.0403	0
411	acetyltransferase	AJW79159.1	16	1	0	0.0828	0
412	alanine racemase/kinase fusion protein	CCE76463.1	59	1	0	0.016	0
413	Alanine--tRNA ligase (alaS)	CCE75724.1	95	1	0	0.0395	0
414	aldo/keto-reductase	CCE75596.1	31	1	0	0.043	0
415	aminomethyltransferase	CCE76385.1	40	1	0	0.0807	0
416	aspartyl-/glutamyl-tRNA(Gln) amidotransferase,subunit C	CCE75330.1	13	1	0	0.18	0
417	ATP synthase subunit B	CCE75087.1	20	1	0	0.128	0
418	ATP-binding protein	AJW78555.1	8	1	0	0.162	0
419	ATP-dependent DNA ligase	AJW80247.1	12	1	0	0.112	0
420	ATP-dependent RNA helicase	CCE75149.1	64	1	0	0.0205	0
421	chromosome partitioning protein	AJW79264.1	31	1	0	0.112	0
422	conserved hypothetical protein	CAN00027.1	26	1	0	0.0535	0
423	conserved hypothetical protein	CCE75775.1	23	1	0	0.0616	0
424	conserved hypothetical protein	CCE75422.1	51	1	0	0.0242	0
425	conserved hypothetical protein	CCE74055.1	16	1	0	0.115	0
426	conserved hypothetical protein	CCE75732.1	12	1	0	0.084	0
427	cytochrome ubiquinol oxidase subunit I	KZC95538.1	63	1	0	0.0245	0
428	dihydrodipicolinate synthase	AJW79312.1	34	1	0	0.0673	0
429	FolC protein (folC)	CCE75409.1	56	1	0	0.0687	0
430	glutamate ABC transporter ATP-binding protein	AJW79286.1	28	1	0	0.0458	0
431	glycine betaine/proline ABC transporter,substrate-binding protein	CCE75627.1	36	1	0	0.0567	0
432	GTPase CgtA	AJW78842.1	54	1	0	0.0273	0
433	hydrolase	AJW79024.1	25	1	0	0.0736	0
434	hypothetical protein AES38_11860	ALD13518.1	13	1	0	0.155	0
435	hypothetical protein CMN_02078	CCE76020.1	13	1	0	0.0813	0
436	hypothetical protein VO01_05905	AJW78728.1	13	1	0	0.0748	0
437	hypothetical protein W824_14240	KDP90638.1	25	1	0	0.111	0
438	hypothetical secreted protein	CCE75481.1	28	1	0	0.0504	0
439	Threonine ammonia-lyase (ilvA)	CCE76158.1	48	1	0	0.0284	0
440	maltooligosyltrehalose synthase	CCE75357.1	85	1	0	0.037	0
441	MarR family transcriptional regulator	AJW80208.1	17	1	0	0.118	0
442	molecular chaperone DnaJ	AJW77827.1	36	1	0	0.0799	0
443	NTP pyrophosphatase	CCE75886.1	22	1	0	0.0867	0
444	orotidine 5'-phosphate decarboxylase	CCE75706.1	30	1	0	0.0367	0
445	peptide ABC transporter, substrate-binding protein	CCE76088.1	65	1	0	0.034	0
446	PhoU family transcriptional regulator	AJW79885.1	24	1	0	0.0829	0
447	protein phosphatase	AJW77778.1	45	1	0	0.0476	0
448	PTS sugar transporter subunit IIA	AJW79083.1	16	1	0	0.138	0
449	putative cysteine desulfurase	CCE76103.1	46	1	0	0.0299	0
450	putative glutamine amidotransferase	CCE75574.1	25	1	0	0.143	0
451	putative iron ABC transporter, substrate-binding protein	CCE75237.1	38	1	0	0.0472	0
452	putative multidrug ABC transporter, ATP-binding protein	CCE76667.1	34	1	0	0.092	0
453	ribonucleoside hydrolase	KZC94984.1	33	1	0	0.0354	0
454	SAM-dependant methyltransferase	CCE75395.1	29	1	0	0.0412	0
455	Protein-export membrane protein SecF (secF)	CCE75733.1	36	1	0	0.0476	0
456	secreted metalloendopeptidase, subfamily M23B	CCE74557.1	43	1	0	0.0525	0
457	unnamed protein product	CCE75589.1	53	1	0	0.0462	0
458	D-inositol 3-phosphate glycosyltransferase (wcmF)	CCE75522.1	46	1	0	0.0167	0
459	Zinc-dependant oxidoreductase	CCE75852.1	35	1	0	0.114	0
