# Supplementary material for: Secretome Analysis of Clavibacter nebraskensis Strains Treated with Natural Xylem Sap In Vitro Predicts Involvement of Glycosyl Hydrolases and Proteases in Bacterial Aggressiveness
Source: Proteomes. 2021 Jan 9;9(1):1. doi: 10.3390/proteomes9010001 (PMC7839047; doi:10.3390/proteomes9010001)
Supplement: Supplementary file 1 [file proteomes-09-00001-s001.zip › S4-Table S4.xlsx]

## Sheet: Sheet1
	Table S4. Increased differentially abundant secreted proteins of Cn14-5-1 in corn xylem sap medium
						Total spectrum		Percentage coverage
#	Identified Proteins	Accession Number	MW (KDa)	p value (p < 0.05)	Fold Change	Cn14-5-1	DOAB232	Cn14-5-1	DOAB232
1	60 KDa chaperonin	CCE76365.1	57	< 0.00010	19	2848	152	82.4	63.1
2	secreted protein containg a cellulose-binding domain and an expansin domain	CCE74122.1	37	< 0.00010	16	1185	72	43.1	41.4
3	peptide ABC transporter substrate-binding protein	KXU20120.1	67	< 0.00010	2.2	1074	497	48.8	60.3
4	Putative Fe3+-siderophore ABC transporter,substrate binding protein	CCE74305.1	37	0.0048	5	996	199	78.2	75.6
5	glutamine synthetase	AJW78965.1	53	< 0.00010	11	979	91	72.4	55.9
6	Pyruvate/2-oxoglutarate dehydrogenase complex dihydrolipoamide dehydrogenase (E3) component	CCE75568.1	48	< 0.00010	9.5	912	96	69.4	61.3
7	secreted cellulase	CCE76326.1	58	< 0.00010	11	800	70	52.9	48.5
8	Enolase (eno)	CCE76176.1	45	< 0.00010	5.9	777	131	76.1	60.8
9	conserved secreted protein	CCE74432.1	31	< 0.00010	1.8	701	396	49.3	66.1
10	hypothetical membrane protein	CCE76281.1	23	< 0.00010	24	668	28	33.5	33.5
11	hypothetical membrane protein	CCE76281.1	23	< 0.00010	24	668	28	33.5	33.5
12	FtsI protein (ftsI)	CCE75788.1	62	< 0.00010	30	666	22	77.1	36.6
13	30S ribosomal protein S1	CCE75677.1	53	< 0.00010	18	660	36	55.2	29.5
14	conserved secreted protein	CCE74281.1	44	0.045	4.8	625	129	47.1	58.5
15	50S ribosomal protein L3	CCE76507.1	23	< 0.00010	13	602	47	63.1	50.2
16	isocitrate dehydrogenase	CCE76427.1	45	< 0.00010	7.6	521	69	84.7	63.1
17	50S ribosomal protein L6	CCE76493.1	19	< 0.00010	11	481	44	70.8	47.2
18	glyceraldehyde 3-phosphate dehydrogenase	CCE75669.1	36	< 0.00010	7.9	479	61	73.4	70.1
19	Catalase (katA)	CCE74654.1	57	0.0018	5.8	478	83	82.5	64.2
20	alpha-ketoglutarate dehydrogenase	KXU20775.1	101	< 0.00010	8.4	445	53	61.1	31.1
21	D-3-phosphoglycerate dehydrogenase	CCE75021.1	55	< 0.00010	12	427	37	84.9	39.5
22	Chaperone protein dnaK	CCE74047.1	67	0.0017	6.1	382	63	69.2	51.8
23	serine protease, family S1C	CCE75200.1	50	< 0.00010	18	376	21	34.6	27.7
24	2-oxoglutarate dehydrogenase, E1 component	CCE75245.1	140	< 0.00010	52	362	7	58	4.42
25	Putative secreted serine peptidase, peptidase family S8A	CCE76426.1	119	0.15	4.8	319	67	38.6	38.9
26	50S ribosomal protein L19	AJW78724.1	13	< 0.00010	9.6	308	32	59.6	49.1
27	DNA-directed RNA polymerase subunit alpha;	A5CU80.1	36	0.00013	7.3	306	42	75.5	50.8
28	aconitate hydratase	CCE75585.1	101	< 0.00010	13	293	23	44.3	21.7
29	50S ribosomal protein L2	CCE76504.1	31	0.02	3.2	289	91	57.7	54.8
30	hypothetical protein CMN_00059	CCE74041.1	23	< 0.00010	14	286	21	69.6	50.9
31	hypothetical protein CMN_00059	CCE74041.1	23	< 0.00010	14	286	21	69.6	50.9
32	S-adenosylmethionine synthase (metK)	CCE75702.1	43	< 0.00010	12	279	24	79.7	34.2
33	Putative sugar ABC transporter, substrate-binding protein	CCE74706.1	33	0.22	4.6	260	56	54.8	55.4
34	Putative glutamate ABC transporter,substrate-binding protein	CCE75910.1	32	< 0.00010	2.2	258	117	75.2	65.8
35	Transketolase (tktA)	CCE75659.1	75	0.015	5.8	257	44	59.5	30.7
36	Glucose-6-phosphate isomerase (pgiA)	CCE75661.1	55	0.43	4	254	64	71.2	42.2
37	peptide ABC transporter, substrate-binding protein	CCE75512.1	58	0.0072	6.2	243	39	54.8	43.7
38	polyribonucleotide nucleotidyltransferase	KXU20192.1	80	0.15	4.9	243	50	66.7	42.7
39	Glycine dehydrogenase [decarboxylating]	CCE76097.1	105	0.0084	6.2	241	39	64.2	24.5
40	conserved secreted protein	CCE75172.1	18	< 0.00010	24	238	10	57.5	21.5
41	O-acetylhomoserine sulfhydrylase	CCE75259.1	49	< 0.00010	120	232	2	70.6	10.3
42	conserved hypothetical protein	CCE74040.1	33	0.0018	6.9	229	33	75.2	66.9
43	cystathionine gamma-synthase	CCE74790.1	41	< 0.00010	45	227	5	56.4	20
44	Putative levansucrase	CCE74538.1	56	0.094	3.4	223	66	52.6	42.6
45	Alanine aminopeptidase (pepN)	CCE75383.1	94	0.32	4.5	220	49	59.7	45.2
46	dihydroxyacid dehydratase	CCE75014.1	59	< 0.00010	9.2	211	23	55.9	27.3
47	30S ribosomal protein S5	AJW80590.1	23	0.0016	7.3	204	28	57	36.7
48	dihydrodipicolinate synthase	CCE74724.1	33	0.22	4.8	200	42	62	53.8
49	DNA-binding protein	AJW78814.1	17	< 0.00010	22	196	9	68.3	43.5
50	30S ribosomal protein S4	ALD12995.1	24	0.36	4.4	191	43	55	42.6
51	leucine aminopeptidase, metallopeptidase family M17	CCE75569.1	52	0.006	6.9	179	26	71.9	19.5
52	30S ribosomal protein S2	CCE75306.1	35	< 0.00010	12	161	14	74.9	33.3
53	elongation factor EF-Tu	CCE76510.1	43	0.00019	2.4	153	65	56.9	56.2
54	50S ribosomal protein L4	AJW79994.1	23	0.39	4.4	146	33	72	35.3
55	ATP synthase beta chain	CCE75091.1	53	0.0019	2.5	145	57	75.1	56.2
56	Gnd protein	CCE73985.1	32	0.0011	9	135	15	70.8	34.9
57	conserved secreted lipoprotein	CCE76084.1	42	0.45	3.9	134	34	61.3	40.2
58	Transaldolase (tal)	CCE75660.1	40	0.00081	2.4	132	55	69.5	63.1
59	glucose-6-phosphate 1-dehydrogenase	CAQ02078.1	58	0.025	4.9	131	27	58.7	26.7
60	Putative sugar ABC transporter, substrate-binding protein	CCE74796.1	40	< 0.00010	2	128	65	57.2	58
61	beta-galactosidase	CCE76016.1	113	< 0.00010	13	126	10	38.6	10.7
62	hypothetical protein CMN_02215	CCE76153.1	18	< 0.00010	130	126	1	17.6	8.48
63	hypothetical protein CMN_02215	CCE76153.1	18	< 0.00010	130	126	1	17.6	8.48
64	secreted lipase	CCE75860.1	30	0.00047	10	124	12	57.3	28.5
65	conserved hypothetical protein	CCE75722.1	44	0.014	2.7	123	45	42	30.4
66	branched-chain amino acid ABC transporter,substrate-binding protein	CCE76456.1	44	< 0.00010	1.4	122	85	59.3	56.7
67	50S ribosomal protein L17	CCE76473.1	20	< 0.00010	13	118	9	16.6	20.9
68	penicillin-binding protein	CCE74837.1	88	0.014	2.7	116	43	42.2	22.2
69	diaminobutyrate--2-oxoglutarate transaminase	KXU19554.1	47	0.0043	8.6	112	13	54.1	19
70	secreted peptidyl-prolyl cis-trans isomerase	CCE76069.1	34	0.024	2.8	111	40	59.7	51.2
71	pyruvate/2-oxoglutarate dehydrogenase complex dihydrolipoamide acyltransferase (E2) component	CCE75567.1	49	0.029	6.9	110	16	46.5	24.1
72	L-alanine dehydrogenase	CCE76787.1	39	0.0035	9	108	12	47.4	15.9
73	NAD-dependent aldehyde dehydrogenase	CCE74689.1	53	0.081	3.1	107	35	40.9	29.9
74	Glutamine synthetase (glnA2)	CCE75560.1	50	0.031	6.9	104	15	64.7	31.9
75	ribose-phosphate diphosphokinase	CCE76187.1	35	0.058	6.4	102	16	59.4	32.6
76	4-aminobutyrate transaminase	CCE76071.1	49	0.0019	10	101	10	65.6	18.5
77	Threonine synthase (thrC)	CCE75076.1	37	< 0.00010	34	101	3	76.8	9.22
78	peptide ABC transporter, substrate-binding lipoprotein	CCE74713.1	59	< 0.00010	1.2	100	82	54.9	48.1
79	ATP phosphoribosyltransferase (hisG)	CCE75695.1	30	< 0.00010	33	99	3	69.2	15.8
80	Succinate--CoA ligase [ADP-forming] subunit beta (sucC)	CCE76438.1	41	0.00058	12	97	8	45.2	22.5
81	conserved hypothetical protein	CCE74533.1	28	0.00068	2.2	97	44	39.8	39.8
82	50S ribosomal protein L5	CCE76495.1	22	0.38	4.6	96	21	64.1	46
83	nucleoside-diphosphate-sugar epimerase	CCE76723.1	29	< 0.00010	96	96	1	72.5	4.88
84	conserved exported protein	CCE74289.1	32	0.014	8	96	12	44.7	12.5
85	elongation factor G	AJW79999.1	77	0.0052	2.4	95	39	51	26
86	conserved hypothetical protein	CCE74327.1	32	0.043	6.9	90	13	28.5	11.7
87	Methionine--tRNA ligase (metG)	CCE76262.1	59	< 0.00010	22	86	4	43.8	7.24
88	glycine hydroxymethyltransferase	CCE76414.1	45	0.043	7.1	85	12	60.7	22.4
89	amidohydrolase	CCE75478.1	44	0.054	2.8	85	30	43.2	27.2
90	Putative polar amino acid ABC transporter,substrate-binding protein	CCE76518.1	29	0.29	3.5	81	23	56	31.9
91	Ketol-acid reductoisomerase (NADP(+)) (ilvC)	CCE75017.1	37	0.44	3.8	77	20	47.5	49.9
92	nucleoside phosphorylase	CCE76211.1	31	0.031	8	72	9	35	18.5
93	Putative chorismate mutase	CCE74207.1	20	< 0.00010	72	72	1	49	11.2
94	conserved secreted protein	CCE74280.1	49	< 0.00010	1.6	72	44	32.6	31.6
95	dihydrolipoamide dehydrogenase	CCE74908.1	50	0.098	6.5	71	11	51.4	9.81
96	metallopeptidase	CCE75767.1	49	0.0016	14	70	5	37	9.09
97	Pyruvate kinase (pykA)	CCE75683.1	51	0.039	7.8	70	9	72.8	17.5
98	succinyl-CoA synthetase subunit alpha	ALD13589.1	30	0.46	3.9	70	18	53.9	34.6
99	conserved hypothetical protein	CCE75441.1	20	0.2	5.6	67	12	80.3	44.7
100	elongation factor Ts	CCE75307.1	29	0.16	5.9	65	11	66.5	26.2
101	phenylalanine--tRNA ligase subunit beta	KXU20152.1	88	0.0014	16	64	4	29.4	5.08
102	Putative proline/glycine betaine ABC transporter,substrate-binding protein	CCE75456.1	32	0.22	5.5	61	11	67.3	21.8
103	Non-specific serine/threonine protein kinase (pknB)	CCE73998.1	61	0.49	4.4	61	14	19	7.07
104	hypothetical secreted protein	CCE75071.1	21	0.15	6.1	61	10	43	34.1
105	hypothetical secreted protein	CCE75071.1	21	0.15	6.1	61	10	43	34.1
106	Glycerol kinase (glpK)	CCE75753.1	55	0.03	2.5	60	24	41	30.5
107	indole-3-glycerol phosphate synthase	AJW79093.1	27	0.00021	30	59	2	43.4	6.2
108	ATP-dependent protease, proteolytic subunit	CCE75391.1	25	0.003	15	59	4	35.8	9.73
109	add protein	CCE74901.1	40	< 0.00010	58	58	1	36.8	5.38
110	hypothetical membrane protein	CCE76163.1	75	0.023	2.4	58	24	15.6	19.2
111	hypothetical membrane protein	CCE76163.1	75	0.023	2.4	58	24	15.6	19.2
112	DNA gyrase subunit A	CCE73989.1	98	0.00036	28	56	2	32.6	2.23
113	S-adenosylhomocysteinase	CCE74956.1	54	0.0015	19	56	3	39.5	2.43
114	xylose isomerase	ALD12192.1	44	0.056	8	56	7	45.3	14.9
115	Putative L-threonine aldolase	CCE74312.1	39	0.0066	14	54	4	56.3	24.6
116	monooxygenase	CCE75392.1	43	0.017	11	54	5	52.6	7.11
117	acyl carrier protein	ALD12824.1	9	< 0.00010	1.6	54	34	62.2	62.2
118	transcriptional regulator, LytR family	CCE74438.1	43	0.009	13	52	4	38.3	7.18
119	L-arabinose isomerase (araA)	CCE74795.1	56	0.31	5.2	52	10	36.2	9.5
120	peptide ABC transporter, substrate-binding protein	CCE75404.1	58	0.00071	1.8	51	28	44.9	37.6
121	alpha-D-phosphohexomutase	CCE74952.1	50	0.53	4.2	51	12	34.7	17.1
122	O-acetylhomoserine/O-acetylserine sulfhydrylase	CCE76291.1	46	0.0002	50	50	1	46.4	4.18
123	ABC transporter, substrate-binding protein	CCE74893.1	37	0.0013	25	49	2	39.2	14
124	transcriptional regulator	AJW79086.1	22	0.0049	16	49	3	26.2	7.43
125	conserved secreted protein	CCE74540.1	26	0.3	5.3	48	9	28.3	21.3
126	N-acetyl-gamma-glutamyl-phosphate reductase	CCE75905.1	36	0.084	7.8	47	6	55.9	28.7
127	50S ribosomal protein L1	ALD13794.1	24	0.22	5.9	47	8	40.4	30.7
128	50S ribosomal protein L15 (rplO)	CCE76489.1	20	0.0001	1.6	46	29	57.6	43.5
129	PASTA domain containing Ser/Thr kinase pknE	CCE75796.1	69	0.025	2.3	46	20	25.4	22.5
130	glucosamine-fructose-6-phosphate aminotransferase (isomerizing)	CCE76466.1	66	0.049	9.2	46	5	30	7.31
131	Cysteine synthase (cysK)	CCE74573.1	33	0.37	5	45	9	44.2	8.97
132	Putative Fe3+-siderophore ABC transporter,substrate-binding protein	CCE74063.1	33	0.37	5	45	9	28	19.8
133	3-oxoacyl-[acyl-carrier-protein] synthase	CCE75542.1	43	0.44	3.8	45	12	55	32
134	conserved secreted protein	CCE74219.1	23	0.025	11	45	4	19.1	19.1
135	conserved hypothetical protein	CCE76367.1	20	0.39	4.9	44	9	39.3	35.1
136	1,4-alpha-glucan branching enzyme (glgB)	CCE75320.1	94	0.0039	22	43	2	36.2	1.29
137	OpcA protein	AJW79067.1	35	0.013	14	43	3	41.3	9.04
138	chloride anion channel	CCE74692.1	25	0.038	11	42	4	39.9	17.2
139	translation initiation factor IF-2	CCE76057.1	98	0.038	11	42	4	19.2	5.72
140	Inorganic pyrophosphatase (ipyA)	CCE74758.1	19	0.25	3.2	41	13	42.2	28.3
141	conserved membrane protein	CCE75126.1	106	0.36	5.1	41	8	22.8	9.66
142	fumarate hydratase	CCE76146.1	50	0.36	5.1	41	8	40.2	19.8
143	50S ribosomal protein L22	CCE76502.1	14	< 0.00010	1.5	41	28	69.2	56.2
144	penicillin-binding protein	CCE74834.1	79	0.025	2.2	40	18	33.5	9.02
145	pyridoxal biosynthesis lyase PdxS	CCE75741.1	32	0.0078	20	39	2	34	6.67
146	triosephosphate isomerase	KDP90067.1	28	0.028	13	38	3	64	28.8
147	30S ribosomal protein S17	AJW79986.1	11	0.24	6.2	37	6	63.3	26.5
148	ATP-dependent protease, ATPase subunit	CCE74774.1	92	0.56	4.1	37	9	21.7	8.13
149	superoxide dismutase	AJW79074.1	23	0.0018	1.7	36	21	26	32.7
150	trigger factor, peptidyl-prolyl cis-trans isomerase	CCE75389.1	52	0.037	2.2	36	16	38.1	26.2
151	50S ribosomal protein L24	AJW79984.1	13	0.0079	1.9	34	18	45.4	45.4
152	NADH dehydrogenase	CCE76172.1	53	0.43	4.9	34	7	44.6	13.9
153	Putative sugar ABC transporter, substrate binding protein	CCE76732.1	37	0.062	2.4	33	14	36.6	36.3
154	Putative phosphonomutase	CCE76210.1	27	0.12	8.2	33	4	56.4	19.1
155	preprotein translocase, SecA subunit	CCE74972.1	105	0.33	3.3	33	10	19.4	6.7
156	50S ribosomal protein L18	AJW80591.1	13	0.00013	1.4	32	23	32.5	44.7
157	peptide ABC transporter, ATP-binding protein	CCE76089.1	61	0.026	16	32	2	24.5	5.33
158	secreted serine protease	CCE74677.1	32	0.49	4.6	32	7	38.1	22.3
159	Putative aspartate aminotransferase	CCE76679.1	44	0.0039	1.7	31	18	47.2	21
160	FAD-dependent oxidase	CCE76017.1	47	0.0082	31	31	1	32.7	5.61
161	hydrolase	CCE74636.1	28	0.0082	31	31	1	43	4.15
162	maltooligosyl trehalose trehalohydrolase	CCE75356.1	66	0.39	5.2	31	6	19.2	11.7
163	ABC transporter, ATP-binding protein	CCE75196.1	33	0.53	4.4	31	7	53.1	22.8
164	hypothetical secreted protein	CCE76314.1	15	< 0.00010	1.1	30	27	39.5	35
165	hypothetical secreted protein	CCE76314.1	15	< 0.00010	1.1	30	27	39.5	35
166	ATP synthase delta subunit	CCE75088.1	28	0.009	1.8	29	16	38.4	28.9
167	fumarate reductase	KZC94917.1	66	0.031	2.1	29	14	29	9.39
168	hypothetical secreted protein	CCE76086.1	17	0.00051	1.5	29	20	53.3	53.3
169	hypothetical secreted protein	CCE76086.1	17	0.00051	1.5	29	20	53.3	53.3
170	3-isopropylmalate dehydrogenase	KZC93677.1	37	0.014	28	28	1	33.5	3.66
171	adenylosuccinate lyase	AJW80284.1	50	0.014	28	28	1	23.9	1.96
172	D-alanyl-D-alanine carboxypeptidase	CCE74850.1	50	0.025	2	28	14	26.4	28.7
173	conserved hypothetical protein, Putative S-adenosyl-L-homocysteine hydrolase	CCE74651.1	54	0.058	14	27	2	30.6	2.35
174	GTP-binding protein, typA/bipA homolog	CCE76087.1	70	0.51	3.9	27	7	21.7	7.24
175	thiamine pyrophosphate-dependent enzyme	CCE74691.1	68	0.021	26	26	1	17.7	2.51
176	transcription termination factor Rho	OAH21771.1	87	0.48	3.7	26	7	20.3	6.86
177	glutamyl-tRNA amidotransferase	AJW78766.1	54	0.025	25	25	1	35.4	5.6
178	Diaminopimelate decarboxylase (lysA)	CCE75074.1	52	0.025	25	25	1	33.9	2.81
179	aminopeptidase, metallopeptidase family M18	CCE76813.1	45	0.33	6	24	4	20.9	11.6
180	hypothetical secreted protein	CCE74828.1	31	0.33	6	24	4	46.8	19
181	hypothetical secreted protein	CCE74828.1	31	0.33	6	24	4	46.8	19
182	RNA-degrading metallo-beta-lactamase	CCE75938.1	61	0.11	12	23	2	39.4	3.05
183	50S ribosomal protein L25	CCE76183.1	23	0.51	3.8	23	6	32.2	9.35
184	cytochrome c oxidase subunit II	CCE75765.1	34	0.48	3.7	22	6	19.8	7.92
185	conserved secreted protein	CCE74969.1	59	0.044	22	22	1	26.3	1.58
186	thioredoxin	CCE75319.1	34	0.14	11	21	2	41.1	15.1
187	Putative alpha-mannosidase	CCE74293.1	117	0.28	7	21	3	16.2	4.52
188	Putative transcriptional regulator with FHA domain	CAN01940.1	17	0.17	10	20	2	43.1	10
189	Argininosuccinate synthase (argG)	CCE75900.1	45	0.011	1.6	19	12	26.4	21.3
190	2-keto acid dehydrogenase, dehydrogenase E1 beta component	CCE76838.1	38	0.075	19	19	1	45.3	3.13
191	1-(5-phosphoribosyl)-5-[(5-phosphoribosylamino)methylideneamino] imidazole-4-carboxamide isomerase	CCE75918.1	26	0.35	6.3	19	3	24.9	6.43
192	single-stranded DNA-binding protein	ALD13957.1	19	0.36	3.2	19	6	25.4	20.4
193	DNA polymerase III, beta subunit	CCE73984.1	41	0.089	18	18	1	16.2	2.09
194	sugar kinase	AJW79410.1	32	0.089	18	18	1	15.1	4.49
195	pyruvate/2-oxoglutarate dehydrogenase complex,dihydrolipoamide dehydrogenase (E3) component	CCE75802.1	52	0.22	9	18	2	38	4.9
196	RNA-binding translation factor	CCE75082.1	31	0.22	9	18	2	30.6	8.55
197	alpha-glucosidase, glycosyl hydrolase family 13	CCE76686.1	64	0.11	17	17	1	28	4.15
198	pyridine nucleotide-disulphide oxidoreductase	CCE75054.1	49	0.29	2.8	17	6	15.1	16.6
199	Putative sugar ABC transporter, substrate-binding protein	CCE74862.1	44	0.02	1.6	16	10	18	28.4
200	prolyl aminopeptidase	CCE74718.1	48	0.081	2	16	8	16.8	12.2
201	ribonuclease	CCE75413.1	108	0.13	16	16	1	9.42	1.5
202	Non-specific serine/threonine protein kinase (pknA)	CCE73999.1	65	0.29	8	16	2	18.5	13.4
203	ABC transporter, ATP-binding protein	CCE75377.1	62	0.39	3.2	16	5	15.7	7.12
204	4-hydroxy-3-methylbut-2-en-1-yl diphosphate synthase	CCE76064.1	40	0.47	5.3	16	3	20.5	8.92
205	uroporphyrinogen decarboxylase	CCE74509.1	40	0.15	15	15	1	21.9	3.2
206	glucose-1-phosphate adenylyltransferase	CAN01773.1	45	0.53	3.8	15	4	29.1	15
207	ferrochelatase	CCE74517.1	45	0.011	1.4	14	10	22.8	23.6
208	30S ribosomal protein S13	AJW79967.1	14	0.024	1.6	14	9	39.5	33.9
209	dihydrofolate reductase	AJW79860.1	25	0.18	14	14	1	41.4	6.9
210	phosphoglycerate kinase	CCE75668.1	42	0.18	14	14	1	14.6	2.72
211	conserved hypothetical protein	CCE74032.1	44	0.37	7	14	2	28.2	5.21
212	phosphoenolpyruvate-dependent fructose phosphotransferase system, EIIABC components	CCE75430.1	69	0.37	7	14	2	5.28	1.76
213	hydrolase	CCE76354.1	32	0.48	3.5	14	4	20.6	4.76
214	Putative sugar ABC transporter, substrate-binding protein	CCE76321.1	48	0.48	3.5	14	4	21.6	10
215	bifunctional ornithine acetyltransferase/N-acetylglutamate synthase protein	CCE75904.1	39	0.57	4.7	14	3	28.9	7.81
216	ribosome-associated protein Y	CCE74971.1	25	0.21	13	13	1	33.8	9.52
217	conserved secreted peroxidase	CCE76085.1	46	0.41	6.5	13	2	20.6	3.59
218	PepP1 protein (pepP1)	CCE74719.1	52	0.41	6.5	13	2	23.5	5.92
219	aldose-1-epimerase	CCE76406.1	33	0.43	3.2	13	4	24.5	6.21
220	branched-chain amino acid aminotransferase	AJW78473.1	41	0.61	4.3	13	3	18.3	8.6
221	hypothetical secreted protein	CCE76067.1	19	0.61	4.3	13	3	24	12.8
222	hypothetical secreted protein	CCE76067.1	19	0.61	4.3	13	3	24	12.8
223	Proline--tRNA ligase (proS)	CCE76060.1	64	0.0021	1.1	12	11	12.4	13.9
224	conserved hypothetical protein, Putative aldolase	CCE74688.1	33	0.46	6	12	2	32.3	8.31
225	Biotin carboxylase	CCE74909.1	62	0.59	4	12	3	10.7	5.94
226	unnamed protein product	CCE76371.1	32	0.021	1.4	11	8	15.8	25.7
227	acyl-CoA dehydrogenase	CCE75877.1	48	0.54	3.7	11	3	11.2	12.5
228	oxidoreductase	CCE76419.1	37	0.54	3.7	11	3	33.5	11.4
229	acetolactate synthase	AJW78463.1	18	0.33	10	10	1	45	6.51
230	alcohol dehydrogenase	AJW80147.1	33	0.33	10	10	1	21.2	6.09
231	glycosyltransferase	CCE74939.1	75	0.33	10	10	1	12.4	1.64
232	Putative trehalose synthase	CCE75639.1	66	0.33	10	10	1	24.3	2.44
233	short-chain dehydrogenase/reductase	CCE74029.1	26	0.33	10	10	1	22.7	6.67
234	Histidinol dehydrogenase (hisD)	CCE75771.1	44	0.48	3.3	10	3	15	10.8
235	organic hydroperoxide resistance protein	AJW78269.1	14	0.0096	1.1	9	8	58.3	48.2
236	phosphogluconate dehydrogenase (decarboxylating)	CCE76185.1	51	0.0096	1.1	9	8	14.9	24.2
237	30S ribosomal protein S6	AJW80295.1	16	0.39	9	9	1	20.8	19.5
238	alpha glycosidase	CCE76286.1	81	0.39	9	9	1	5.35	3.48
239	ribonuclease PH	CCE75217.1	26	0.39	9	9	1	31.4	7.76
240	metallopeptidase, family M13	CCE76712.1	73	0.63	4.5	9	2	21.4	2.58
241	conserved hypothetical protein	CCE75655.1	43	0.39	9	9	1	25.8	2.48
242	sugar ABC transporter ATP-binding protein	AJW79876.1	39	0.016	1.1	8	7	10.1	13.4
243	Aspartate-semialdehyde dehydrogenas (asdA)	CCE74821.1	38	0.092	1.6	8	5	25.5	12.9
244	aldehyde dehydrogenase	CCE74726.1	51	0.61	4	8	2	18.7	3.38
245	beta-glycosidase	CCE74801.1	54	0.61	4	8	2	15.8	7.39
246	glutamyl-tRNA amidotransferase	AJW78765.1	54	0.61	4	8	2	16.3	7.38
247	hypothetical protein VO01_14230	AJW80606.1	23	0.61	4	8	2	17.9	5.36
248	hypothetical protein VO01_14230	AJW80606.1	23	0.61	4	8	2	17.9	5.36
249	transcriptional regulator, LytR family	CCE75447.1	43	0.027	1.2	7	6	13.8	13.8
250	peptidase C56	AJW79336.1	20	0.067	1.4	7	5	29.8	30.3
251	bifunctionalphosphoribosylaminoimidazolecarboxa mide formyltransferase/IMP cyclohydrolase	CCE76434.1	57	0.52	7	7	1	18.3	2.59
252	transcriptional regulator	ALD13529.1	26	0.52	7	7	1	27.4	6.09
253	dehydrogenase	CCE75517.1	36	0.55	3.5	7	2	14.3	4.13
254	conserved hypothetical protein	CCE75027.1	28	0.55	3.5	7	2	18.3	5.45
255	glycyl-tRNA synthetase	CCE75505.1	52	0.046	1.2	6	5	11.3	9.54
256	menaquinol-cytochrome C reductase, iron-sulfur subunit	CCE75758.1	40	0.59	6	6	1	18.7	3.52
257	hypothetical secreted protein	CCE75482.1	27	0.59	6	6	1	10	5.79
258	hypothetical secreted protein	CCE75482.1	27	0.59	6	6	1	10	5.79
259	NAD(P)H-dependent alcohol dehydrogenase	CCE74582.1	37	0.19	1.7	5	3	4.6	9.77
260	Putative cell surface protein	CCE74734.1	90	0.19	1.7	5	3	4.8	1.83
261	ABC transporter ATP-binding protein	AJW79738.1	55	0.67	5	5	1	4.13	2.36
262	AbfA1 protein	CCE74250.1	55	0.67	5	5	1	13.8	5.72
263	UDP-N-acetylmuramoyl-L-alanyl-D-glutamate synthetase	AJW79175.1	55	0.67	5	5	1	10.7	1.95
264	conserved hypothetical protein	CCE75937.1	34	0.67	5	5	1	16.4	4.68
265	conserved secreted protein	CCE74949.1	49	0.67	5	5	1	13.3	3.37
266	Acetylornithine aminotransferase	CCE75902.1	43	0.66	4	4	1	14.3	4.44
267	carbamoyl-phosphate synthase small subunit	CCE75708.1	42	0.66	4	4	1	25.2	3.08
268	glycine betaine/proline ABC transporter,substrate-binding protein	CCE75627.1	36	0.66	4	4	1	8.66	4.48
269	protein phosphatase	AJW77778.1	45	0.66	4	4	1	10.2	4.76
270	Putative sugar ABC transporter, substrate binding protein	CCE74297.1	45	0.66	4	4	1	6.54	4.44
