# Supplementary material for: Secretome Analysis of Clavibacter nebraskensis Strains Treated with Natural Xylem Sap In Vitro Predicts Involvement of Glycosyl Hydrolases and Proteases in Bacterial Aggressiveness
Source: Proteomes. 2021 Jan 9;9(1):1. doi: 10.3390/proteomes9010001 (PMC7839047; doi:10.3390/proteomes9010001)
Supplement: Supplementary file 1 [file proteomes-09-00001-s001.zip › S5-Table S5.xlsx]

## Sheet: Sheet1
	Table S5. Diffentially abundant proteins of Cn14-5-1 with an increased fold change in tomato xylem sap medium
						Total spectrum		Percentage coverage
#	Identified Proteins	Accession Number	MW (KDa)	p value (p < 0.05)	Fold Change	Cn14-5-1	DOAB232	Cn14-5-1	DOAB232
1	2-oxoglutarate dehydrogenase, E1 component	CCE75245.1	140	< 0.00010	230	232	1	0.586	0.015
2	cystathionine gamma-synthase	CCE74790.1	41	< 0.00010	120	124	1	0.436	0.0308
3	Putative secreted metalloprotease	CCE74756.1	46	0.00029	80	80	1	0.524	0.051
4	glycine hydroxymethyltransferase	CCE76414.1	45	0.00033	79	79	1	0.659	0.0376
5	DNA gyrase subunit A	CCE73989.1	98	0.00086	71	71	1	0.418	0.0223
6	FtsI protein (ftsI)	CCE75788.1	62	< 0.00010	62	371	6	0.728	0.145
7	ATP phosphoribosyltransferase (hisG)	CCE75695.1	30	0.0028	61	61	1	0.548	0.0681
8	glucosamine-fructose-6-phosphate aminotransferase (isomerizing)	CCE76466.1	66	0.0063	54	54	1	0.248	0.0211
9	aconitate hydratase	CCE75585.1	101	< 0.00010	53	158	3	0.469	0.0427
10	inosine-5-monophosphate dehydrogenase	AJW78668.1	50	0.0079	52	52	1	0.388	0.0292
11	Putative chorismate mutase	CCE74207.1	20	0.013	48	48	1	0.49	0.112
12	transcriptional regulator, LytR family	CCE74438.1	43	0.013	48	48	1	0.49	0.0407
13	Glutamine synthetase (glnA2)	CCE75560.1	50	0.0006	45	89	2	0.458	0.0899
14	DNA-binding protein	AJW78814.1	17	0.018	45	45	1	0.435	0.0683
15	beta-galactosidase	CCE76016.1	113	0.001	42	84	2	0.422	0.0294
16	secreted lipase	CCE75860.1	30	< 0.00010	41	286	7	0.756	0.315
17	cold-shock protein	ALD12817.1	7	0.00018	38	114	3	0.806	0.552
18	D-3-phosphoglycerate dehydrogenase	CCE75021.1	55	< 0.00010	38	228	6	0.847	0.181
19	60 KDa chaperonin	CCE76365.1	57	< 0.00010	37	2946	80	0.842	0.57
20	S-adenosylhomocysteinase	CCE74956.1	54	0.0038	36	72	2	0.423	0.0709
21	50S ribosomal protein L7/L12	CCE74778.1	13	0.053	35	35	1	0.756	0.102
22	NAD-dependent aldehyde dehydrogenase	CCE74689.1	53	0.0065	34	67	2	0.367	0.0359
23	pyridoxal biosynthesis lyase PdxS	CCE75741.1	32	0.066	33	33	1	0.41	0.0667
24	ABC transporter, substrate-binding protein	CCE74894.1	37	0.074	32	32	1	0.36	0.0495
25	UTP-glucose-1-phosphate uridylyltransferase	AJW79652.1	33	0.1	29	29	1	0.268	0.0738
26	serine protease, family S1C	CCE75200.1	50	< 0.00010	29	316	11	0.527	0.174
27	50S ribosomal protein L17	CCE76473.1	20	0.12	27	27	1	0.166	0.0909
28	elongation factor Ts	CCE75307.1	29	0.003	25	99	4	0.531	0.109
29	RNA-binding translation factor	CCE75082.1	31	0.17	24	24	1	0.312	0.0855
30	diaminobutyrate--2-oxoglutarate transaminase	KXU19554.1	47	0.016	23	70	3	0.594	0.113
31	30S ribosomal protein S2	CCE75306.1	35	0.0027	22	112	5	0.787	0.263
32	dihydroxyacid dehydratase	CCE75014.1	59	0.0032	22	110	5	0.612	0.0745
33	Chaperone protein dnaK	CCE74047.1	67	< 0.00010	22	238	11	0.645	0.143
34	Putative Fe3+-siderophore ABC transporter,substrate-binding protein	CCE74063.1	33	0.096	20	40	2	0.337	0.152
35	adenylosuccinate lyase	AJW80284.1	50	0.27	19	19	1	0.211	0.0196
36	ATP synthase delta subunit	CCE75088.1	28	0.27	19	19	1	0.475	0.0798
37	hydrolase	CCE74636.1	28	0.27	19	19	1	0.389	0.0415
38	L-arabinose isomerase (araA)	CCE74795.1	56	0.15	18	35	2	0.333	0.0436
39	ferrochelatase	CCE74517.1	45	0.3	18	18	1	0.397	0.0409
40	Putative sugar ABC transporter, substrate-binding protein	CCE76321.1	48	0.3	18	18	1	0.316	0.0223
41	thioredoxin	CCE74496.1	21	0.3	18	18	1	0.485	0.0545
42	30S ribosomal protein S1	CCE75677.1	53	< 0.00010	18	275	15	0.607	0.167
43	Putative aspartate aminotransferase	CCE76679.1	44	0.33	17	17	1	0.367	0.042
44	unnamed protein product	CCE76371.1	32	0.33	17	17	1	0.322	0.0395
45	Gnd protein	CCE73985.1	32	0.022	16	98	6	0.597	0.186
46	Threonine synthase (thrC)	CCE75076.1	37	0.062	16	65	4	0.723	0.128
47	glucose-1-phosphate adenylyltransferase	CAN01773.1	45	0.36	16	16	1	0.397	0.0654
48	50S ribosomal protein L6	CCE76493.1	19	0.0081	15	161	11	0.545	0.331
49	ABC transporter, substrate-binding protein	CCE74893.1	37	0.25	15	29	2	0.361	0.106
50	elongation factor G	AJW79999.1	77	0.018	14	149	11	0.565	0.176
51	S-adenosylmethionine synthase (metK)	CCE75702.1	43	0.018	14	140	10	0.849	0.323
52	peptide ABC transporter, substrate-binding protein	CCE75512.1	58	0.027	14	115	8	0.401	0.12
53	N-acetyl-gamma-glutamyl-phosphate reductase	CCE75905.1	36	0.19	14	41	3	0.536	0.16
54	trigger factor, peptidyl-prolyl cis-trans isomerase	CCE75389.1	52	0.43	14	14	1	0.217	0.0271
55	Putative proline/glycine betaine ABC transporter,substrate-binding protein	CCE75456.1	32	0.15	13	53	4	0.618	0.136
56	fumarate hydratase	CCE76146.1	50	0.24	13	38	3	0.402	0.0989
57	aminopeptidase, metallopeptidase family M18	CCE76813.1	45	0.47	13	13	1	0.218	0.0534
58	Enolase (eno)	CCE76176.1	45	< 0.00010	13	510	39	0.601	0.383
59	dTDP-glucose 4,6-dehydratase	CCE74928.1	37	0.51	12	12	1	0.453	0.0395
60	secreted protein containg a cellulose-binding domain and an expansin domain	CCE74122.1	37	< 0.00010	12	1006	84	0.431	0.414
61	isocitrate dehydrogenase	CCE76427.1	45	0.032	11	263	25	0.847	0.389
62	leucine aminopeptidase, metallopeptidase family M17	CCE75569.1	52	0.089	11	140	13	0.717	0.122
63	pyruvate/2-oxoglutarate dehydrogenase complex dihydrolipoamide acyltransferase (E2) component	CCE75567.1	49	0.15	11	80	7	0.447	0.199
64	ribose-phosphate diphosphokinase	CCE76187.1	35	0.16	11	78	7	0.532	0.126
65	OpcA protein	AJW79067.1	35	0.26	11	45	4	0.539	0.117
66	3-oxoacyl-[acyl-carrier-protein] synthase	CCE75542.1	43	0.34	11	33	3	0.351	0.0872
67	Pyruvate/2-oxoglutarate dehydrogenase complex dihydrolipoamide dehydrogenase (E3) component	CCE75568.1	48	0.0054	10	506	49	0.685	0.425
68	glucose-6-phosphate 1-dehydrogenase	CAQ02078.1	58	0.2	10	83	8	0.563	0.115
69	Argininosuccinate lyase (argH)	CCE75899.1	53	0.38	10	31	3	0.323	0.112
70	ABC transporter, ATP-binding protein	CCE75196.1	33	0.48	10	20	2	0.367	0.0643
71	peptide ABC transporter, substrate-binding protein	CCE75404.1	58	0.38	9.8	39	4	0.458	0.131
72	Putative polar amino acid ABC transporter,substrate-binding protein	CCE76518.1	29	0.29	9.6	67	7	0.504	0.181
73	dihydrolipoamide dehydrogenase	CCE74908.1	50	0.37	9.4	47	5	0.472	0.14
74	hydrolase	CCE76354.1	32	0.46	9.3	28	3	0.314	0.0889
75	Catalase (katA)	CCE74654.1	57	0.071	9.2	342	37	0.778	0.413
76	Cysteine synthase (cysK)	CCE74573.1	33	0.49	9	27	3	0.401	0.0513
77	branched-chain amino acid aminotransferase	AJW78473.1	41	0.65	9	9	1	0.086	0.0403
78	50S ribosomal protein L5	CCE76495.1	22	0.37	8.9	62	7	0.51	0.212
79	polyribonucleotide nucleotidyltransferase	KXU20192.1	80	0.19	8.5	281	33	0.605	0.281
80	Argininosuccinate synthase (argG)	CCE75900.1	45	0.58	8.5	17	2	0.191	0.046
81	Alanine aminopeptidase (pepN)	CCE75383.1	94	0.29	8.4	160	19	0.648	0.157
82	Transketolase (tktA)	CCE75659.1	75	0.3	8.2	204	25	0.588	0.227
83	dihydrodipicolinate synthase	CCE74724.1	33	0.4	8.2	90	11	0.666	0.18
84	Succinate--CoA ligase [ADP-forming] subunit beta (sucC)	CCE76438.1	41	0.45	8	72	9	0.468	0.199
85	Pyruvate kinase (pykA)	CCE75683.1	51	0.5	8	48	6	0.686	0.164
86	glutamine synthetase	AJW78965.1	53	0.27	7.9	373	47	0.719	0.441
87	Putative Fe3+-siderophore ABC transporter,substrate binding protein	CCE74305.1	37	0.33	7.5	766	102	0.782	0.693
88	nucleoside phosphorylase	CCE76211.1	31	0.59	7.5	30	4	0.281	0.145
89	alpha-D-phosphohexomutase	CCE74952.1	50	0.58	7.3	44	6	0.375	0.0989
90	Putative secreted hydrolase	CAN02548.1	32	0.61	7.3	22	3	0.194	0.0892
91	50S ribosomal protein L2	CCE76504.1	31	0.55	7.2	108	15	0.548	0.244
92	inosine-5-monophosphate dehydrogenase	AJW80585.1	39	0.59	7.2	29	4	0.379	0.086
93	NADH dehydrogenase	CCE76172.1	53	0.59	7.2	29	4	0.378	0.0949
94	peptide ABC transporter substrate-binding protein	KXU20120.1	67	0.5	7.1	823	116	0.501	0.443
95	4-aminobutyrate transaminase	CCE76071.1	49	0.53	7	63	9	0.561	0.0637
96	Glycine dehydrogenase [decarboxylating]	CCE76097.1	105	0.5	6.9	125	18	0.522	0.199
97	50S ribosomal protein L3	CCE76507.1	23	0.39	6.6	192	29	0.631	0.392
98	PepP1 protein (pepP1)	CCE74719.1	52	0.52	6.3	19	3	0.343	0.098
99	DNA-directed RNA polymerase subunit alpha	A5CU80.1	36	0.27	6.1	146	24	0.728	0.471
100	secreted serine protease	CCE74677.1	32	0.42	6	36	6	0.555	0.381
101	ATP synthase gamma subunit	CCE75090.1	33	0.6	6	6	1	0.154	0.0736
102	preprotein translocase subunit	CCE75734.1	62	0.6	6	6	1	0.0615	0.0415
103	alpha-ketoglutarate dehydrogenase	KXU20775.1	101	0.17	5.9	213	36	0.674	0.267
104	Putative glutamate ABC transporter,substrate-binding protein	CCE75910.1	32	0.12	5.7	216	38	0.772	0.485
105	50S ribosomal protein L4	AJW79994.1	23	0.25	5.7	85	15	0.697	0.229
106	30S ribosomal protein S4	ALD12995.1	24	0.23	5.6	84	15	0.536	0.278
107	Transaldolase (tal)	CCE75660.1	40	0.16	5.4	108	20	0.755	0.278
108	10 chaperonin; GroES protein;	A5CU64.1	11	0.21	5.4	76	14	0.765	0.612
109	Putatives ecreted serine peptidase, peptidase family S8A	CCE76426.1	119	0.067	5.3	191	36	0.494	0.181
110	succinyl-CoA synthetase subunit alpha	ALD13589.1	30	0.14	5.2	93	18	0.573	0.264
111	superoxide dismutase	AJW79074.1	23	0.027	5.1	36	7	0.365	0.163
112	membrane-associated serine peptidase, subfamily S1C	CCE75288.1	40	0.34	5	20	4	0.386	0.123
113	elongation factor EF-Tu	CCE76510.1	43	0.062	4.8	111	23	0.494	0.249
114	L-alanine dehydrogenase	CCE76787.1	39	0.12	4.7	61	13	0.472	0.156
115	Non-specific serine/threonine protein kinase (pknA)	CCE73999.1	65	0.35	4.7	14	3	0.199	0.106
116	Glucose-6-phosphate isomerase (pgiA)	CCE75661.1	55	0.03	4.6	130	28	0.652	0.322
117	branched-chain amino acid ABC transporter,substrate-binding protein	CCE76456.1	44	0.058	4.5	81	18	0.571	0.302
118	amidohydrolase	CCE75478.1	44	0.086	4.5	63	14	0.513	0.239
119	uridylate kinase	AJW78746.1	25	0.4	4.5	9	2	0.172	0.164
120	Putative levansucrase	CCE74538.1	56	0.00051	4.3	253	59	0.443	0.422
121	glyceraldehyde 3-phosphate dehydrogenase	CCE75669.1	36	0.009	4.3	132	31	0.69	0.364
122	Ketol-acid reductoisomerase (NADP(+)) (ilvC)	CCE75017.1	37	0.089	4.3	52	12	0.54	0.261
123	fumarate reductase	KZC94917.1	66	0.19	4.3	26	6	0.329	0.117
124	30S ribosomal protein S5	AJW80590.1	23	0.049	4.2	68	16	0.448	0.204
125	50S ribosomal protein L19	AJW78724.1	13	0.021	4.1	81	20	0.614	0.465
126	Glycerol kinase (glpK)	CCE75753.1	55	0.081	4	40	10	0.347	0.168
127	transcriptional regulator, LytR family	CCE75447.1	43	0.35	4	8	2	0.133	0.102
128	pyruvate/2-oxoglutarate dehydrogenase complex,dihydrolipoamide dehydrogenase (E3) component	CCE75802.1	52	0.48	4	4	1	0.106	0.049
129	penicillin-binding protein	CCE74834.1	79	0.046	3.9	51	13	0.397	0.163
130	Putatives ugar ABC transporter, substrate-binding protein	CCE74783.1	48	0.0019	3.8	127	33	0.452	0.388
131	Putative sugar ABC transporter, substrate-binding protein	CCE74706.1	33	< 0.00010	3.8	241	64	0.517	0.622
132	Non-specific serine/threonine protein kinase (pknB)	CCE73998.1	61	0.0052	3.7	84	23	0.253	0.0707
133	50S ribosomal protein L15 (rplO)	CCE76489.1	20	0.043	3.6	40	11	0.576	0.22
134	phosphoserine transaminase	CCE76356.1	40	0.038	3.4	34	10	0.444	0.258
135	Non-specific serine/threonine protein kinase (pknE)	CCE75796.1	69	0.0051	3.3	59	18	0.302	0.205
136	secreted peptidyl-prolyl cis-trans isomerase	CCE76069.1	34	0.00013	3.2	101	32	0.829	0.432
137	maltooligosyl trehalose trehalohydrolase	CCE75356.1	66	0.043	3.1	25	8	0.198	0.117
138	peptide ABC transporter, substrate-binding lipoprotein	CCE74713.1	59	0.00034	3	79	26	0.678	0.268
139	30S ribosomal protein S17	AJW79986.1	11	0.09	3	15	5	0.531	0.265
140	1-pyrroline-5-carboxylate dehydrogenase	WP_043671785.1	131	0.26	3	6	2	0.0387	0.0304
141	50S ribosomal protein L35	AJW79289.1	7	0.41	3	3	1	0.266	0.141
142	succinyl-diaminopimelate desuccinylase	CCE75100.1	39	0.41	3	3	1	0.0877	0.0301
143	secreted cellulase	CCE76326.1	58	< 0.00010	3	404	133	0.717	0.713
144	Putative secreted peptidyl-prolyl cis-trans isomerase	CCE75614.1	34	0.011	2.8	31	11	0.349	0.242
145	Putative sugar ABC transporter, substrate-binding protein	CCE74862.1	44	0.034	2.7	19	7	0.256	0.225
146	ATP synthase beta chain	CCE75091.1	53	< 0.00010	2.6	67	26	0.582	0.292
147	50S ribosomal protein L18	AJW80591.1	13	0.037	2.5	15	6	0.325	0.374
148	endo-1,4-beta-xylanase	CCE75600.1	71	0.084	2.5	10	4	0.0857	0.0586
149	pyridine nucleotide-disulphide oxidoreductase	CCE75054.1	49	0.12	2.3	7	3	0.222	0.0881
150	Putative sugar ABC transporter, substrate-binding protein	CCE74796.1	40	< 0.00010	2.3	56	24	0.519	0.287
151	50S ribosomal protein L22	CCE76502.1	14	0.00072	2.2	31	14	0.646	0.485
152	secreted serine peptidase family S8	CCE76173.1	43	< 0.00010	2.1	40	19	0.522	0.347
153	Putatives ecreted protein	CCE75329.1	15	0.16	2	4	2	0.212	0.179
154	sugar ABC transporter ATP-binding protein	AJW79876.1	39	0.16	2	4	2	0.0273	0.0273
155	50S ribosomal protein L31	WP_043669514.1	9	0.33	2	2	1	0.464	0.131
156	Putative hydrolase	CCE76401.1	22	0.0011	1.9	21	11	0.347	0.347
157	glycosyl hydrolase, (Chitinase) family 18	CCE74059.1	39	0.0024	1.6	13	8	0.206	0.159
158	penicillin-binding protein	CCE74837.1	88	< 0.00010	1.6	125	77	0.531	0.202
159	Putative peptidyl-prolyl cis-trans isomerase	CAQ00137.1	19	< 0.00010	1.6	25	16	0.721	0.469
160	50S ribosomal protein L24	AJW79984.1	13	< 0.00010	1.5	28	19	0.454	0.445
161	integration host factor	AJW80270.1	10	0.011	1.4	7	5	0.147	0.147
162	cytochrome c oxidase subunit II	CCE75765.1	34	< 0.00010	1.3	21	16	0.205	0.178
163	D-alanyl-D-alanine carboxypeptidase	CCE74850.1	50	< 0.00010	1.3	27	21	0.343	0.299
164	Putative cell surface protein	CCE74734.1	90	0.0069	1.2	6	5	0.0709	0.0366
165	conserved exported protein	CCE74289.1	32	0.11	15	58	4	0.447	0.0447
166	conserved hypothetical protein	CCE74327.1	32	0.14	12	81	7	0.346	0.152
167	conserved hypothetical protein	CCE75384.1	23	0.69	8	8	1	0.159	0.115
168	conserved hypothetical protein	CCE76367.1	20	< 0.00010	2.4	55	23	0.393	0.351
169	conserved membrane protein	CCE74040.1	33	0.01	14	167	12	0.749	0.418
170	conserved membrane protein	CCE74533.1	28	< 0.00010	1.2	62	50	0.47	0.417
171	conserved membrane protein	CCE75059.1	70	0.28	4.5	18	4	0.0795	0.0486
172	conserved membrane protein	CCE75722.1	44	< 0.00010	2.7	88	33	0.401	0.304
173	conserved membrane protein	CCE75937.1	34	0.0099	25	75	3	0.588	0.178
174	conserved membrane protein	CCE76549.1	27	0.33	2	2	1	0.0823	0.0905
175	conserved membrane protein	CCE75318.1	63	0.15	4.1	29	7	0.355	0.102
176	conserved membrane protein	CCE74593.1	70	0.55	5	5	1	0.138	0.0442
177	conserved membrane protein	CCE76221.1	27	< 0.00010	1.1	18	17	0.543	0.43
178	conserved membrane protein	CCE76084.1	42	0.066	5.1	142	28	0.672	0.308
179	conserved secreted peroxidase (CCE76085.1)	CCE76085.1	46	0.032	3.1	28	9	0.188	0.112
180	conserved secreted protein	CCE75172.1	18	0.0012	17	187	11	0.575	0.171
181	conserved secreted protein	CCE76378.1	20	0.015	1.6	8	5	0.197	0.133
182	conserved secreted protein	CCE74540.1	26	0.044	20	59	4	0.331	0.146
183	conserved secreted protein	CCE74219.1	23	0.46	6.5	52	8	0.226	0.135
184	conserved secreted protein	CCE74280.1	49	0.16	11	87	8	0.385	0.131
185	conserved secreted protein	CCE74281.1	44	< 0.00010	3.5	283	81	0.587	0.495
186	conserved secreted protein	CCE74432.1	31	< 0.00010	1.1	361	327	0.534	0.648
187	conserved secreted protein	CCE74949.1	49	0.0031	2.3	25	11	0.301	0.188
188	conserved secreted protein	CCE75334.1	56	0.00073	3.2	84	26	0.597	0.419
189	conserved secreted protein,peptidoglycan-binding	CCE75795.1	43	< 0.00010	1.5	30	20	0.542	0.23
190	hypothetical membrane protein	CCE76163.1	75	0.026	3.9	67	17	0.211	0.192
191	hypothetical membrane protein	CCE76281.1	23	< 0.00010	17	531	32	0.383	0.256
192	hypothetical protein CMN_00059	CCE74041.1	23	< 0.00010	34	204	6	0.696	0.304
193	hypothetical protein CMN_02215	CCE76153.1	18	0.11	4.1	37	9	0.176	0.176
194	hypothetical secreted protein	CCE75482.1	27	0.16	2	4	2	0.1	0.166
195	hypothetical secreted protein	CCE76067.1	19	0.18	3	9	3	0.194	0.0459
196	hypothetical secreted protein	CCE75071.1	21	< 0.00010	1.9	39	21	0.43	0.341
197	hypothetical secreted protein	CCE76086.1	17	< 0.00010	1.3	33	25	0.533	0.456
198	hypothetical secreted protein	CCE74828.1	31	0.29	14	27	2	0.43	0.0854
199	hypothetical secreted protein	CCE76222.1	48	0.31	3.5	7	2	0.0864	0.0475
200	hypothetical secreted protein	CCE76314.1	15	< 0.00010	1.8	38	21	0.35	0.35
