# Supplementary material for: Secretome Analysis of Clavibacter nebraskensis Strains Treated with Natural Xylem Sap In Vitro Predicts Involvement of Glycosyl Hydrolases and Proteases in Bacterial Aggressiveness
Source: Proteomes. 2021 Jan 9;9(1):1. doi: 10.3390/proteomes9010001 (PMC7839047; doi:10.3390/proteomes9010001)
Supplement: Supplementary file 1 [file proteomes-09-00001-s001.zip › S6-Table S6.xlsx]

## Sheet: Sheet1
	Table S6. Secreted proteins identified only for strain DOAB232 in corn xylem sap medium
				Total spectrum		Percentage coverage
#	Identified Proteins	Accession Number	MW (KDa)	Cn14-5-1	DOAB232	Cn14-5-1	DOAB232
1	Putative secreted 5'-nucleotidase	CCE75047.1	73	0	315	0	64.8
2	Putative secreted serine protease, peptidase family S8A	CCE76425.1	121	0	92	0	35.4
3	Putative solute-binding lipoprotein	CAQ00484.1	46	0	25	0	24.3
4	Putative iron ABC transporter, substrate-binding protein	CCE75237.1	38	0	20	0	35
5	Integration host factor	AJW80270.1	10	0	18	0	26.3
6	Endo-1,4-beta-xylanase	CCE75599.1	45	0	15	0	16.7
7	Rhodanese domain-containing protein	CCE74134.1	10	0	15	0	85.9
8	Putative sugar ABC transporter, substrate binding protein	CCE74199.1	43	0	14	0	20.6
9	hypothetical protein CMN_01447	CCE75396.1	10	0	12	0	51.7
10	conserved hypothetical protein	CCE75775.1	23	0	11	0	40.3
11	conserved hypothetical protein	CCE75973.1	10	0	9	0	21.7
12	conserved hypothetical protein	CCE76528.1	11	0	9	0	42
13	Acyltransferase	CCE74632.1	80	0	7	0	9.49
14	Putative sugar ABC transporter, substrate-binding protein	CCE74231.1	45	0	7	0	14.2
15	Secreted dehydrogenase	CCE76524.1	41	0	7	0	15.1
16	hypothetical protein CMN_00518	CCE74482.1	7	0	6	0	67.6
17	hypothetical protein CMN_02290	CCE76226.1	9	0	6	0	32.9
18	Acetyltransferase	ALD11879.1	10	0	5	0	43.6
19	Transcription elongation factor GreA	AJW79495.1	18	0	4	0	28.4
20	conserved hypothetical protein	CCE76665.1	39	0	4	0	11.6
21	hypothetical protein CMN_00597	CCE74560.1	9	0	4	0	28.2
22	hypothetical protein VO01_05025	AJW78573.1	114	0	4	0	2.31
23	hypothetical secreted protein	CCE74745.1	22	0	4	0	11.6
24	ABC transporter substrate-binding protein	AJW79668.1	53	0	3	0	7.21
25	Exodeoxyribonuclease VII small subunit	AJW79484.1	9	0	3	0	25.9
26	General stress protein CsbD	AJW78093.1	6	0	3	0	23.2
27	Mannose-1-phosphate guanylyltransferase	AJW78351.1	40	0	3	0	7.77
28	Putative sugar ABC transporter, substrate binding protein	CCE75184.1	49	0	3	0	17.1
29	Putative sugar ABC transporter, substrate-binding protein	CCE76013.1	49	0	3	0	9.56
30	Rhodanese domain-containing protein	CCE75732.1	12	0	3	0	21
31	hypothetical protein AES38_11860	ALD13518.1	13	0	3	0	24.1
32	hypothetical protein CMN_01423	CCE75373.1	8	0	3	0	18.4
33	hypothetical protein VO01_03560	AJW78325.1	8	0	3	0	44.9
34	hypothetical membrane protein	CCE75152.1	48	0	3	0	3.62
35	Alkyl hydroperoxide reductase	CCE74980.1	17	0	2	0	26.4
36	Antibiotic biosynthesis monooxygenase	AJW79401.1	11	0	2	0	31.4
37	Electron transporter	AJW79069.1	13	0	2	0	21.3
38	Phosphoribosylaminoimidazole carboxylase, ATPase subunit	CCE74921.1	40	0	2	0	9.87
39	Heat shock chaperone GrpE (HSP-70 cofactor)	CCE74048.1	24	0	2	0	4.95
40	conserved hypothetical protein	CCE74368.1	13	0	2	0	31.4
