# Supplementary material for: Secretome Analysis of Clavibacter nebraskensis Strains Treated with Natural Xylem Sap In Vitro Predicts Involvement of Glycosyl Hydrolases and Proteases in Bacterial Aggressiveness
Source: Proteomes. 2021 Jan 9;9(1):1. doi: 10.3390/proteomes9010001 (PMC7839047; doi:10.3390/proteomes9010001)
Supplement: Supplementary file 1 [file proteomes-09-00001-s001.zip › S7-Table S7.xlsx]

## Sheet: Sheet1
	Table S7. Secreted proteins identified only for strain DOAB232 in tomato xylem sap medium
				Total spectrum		Percentage coverage
#	Identified Proteins	Accession Number	MW (KDa)	Cn14-5-1	DOAB232	Cn14-5-1	DOAB232
1	Putative secreted 5'-nucleotidase	CCE75047.1	73	0	82	0	0.474
2	Putative secreted serine protease, peptidase family S8A	CCE76425.1	121	0	20	0	0.11
3	Putative solute-binding lipoprotein	CAQ00484.1	46	0	17	0	0.28
4	Endo-1,4-beta-xylanase	CCE75599.1	45	0	9	0	0.136
5	Acyltransferase	CCE74632.1	80	0	8	0	0.157
6	hypothetical secreted protein	CCE74745.1	22	0	7	0	0.233
7	Endoglucanase, glycosyl hydrolase family 26	CCE76583.1	47	0	5	0	0.0607
8	hypothetical protein VO01_05025	AJW78573.1	114	0	4	0	0.0187
9	Esterase	CCE74634.1	25	0	2	0	0.0805
10	conserved hypothetical protein	CCE75973.1	10	0	1	0	0.217
