# Supplementary material for: Secretome Analysis of Clavibacter nebraskensis Strains Treated with Natural Xylem Sap In Vitro Predicts Involvement of Glycosyl Hydrolases and Proteases in Bacterial Aggressiveness
Source: Proteomes. 2021 Jan 9;9(1):1. doi: 10.3390/proteomes9010001 (PMC7839047; doi:10.3390/proteomes9010001)
Supplement: Supplementary file 1 [file proteomes-09-00001-s001.zip › S8-Table S8.xlsx]

## Sheet: Sheet1
	Table S8. Diffentially abundant proteins of DOAB232 with an increased fold change in corn xylem sap medium.
						Total spectrum		Percentage coverage
#	Identified Proteins	Accession Number	MW (KDa)	p value (p < 0.05)	Fold Change	Cn14-5-1	DOAB232	Cn14-5-1	DOAB232
1	Putative extracellular nuclease	CCE74709.1	74	< 0.00010	5.98113	53	317	49	66.6
2	10 KDa chaperonin; GroES protein	A5CU64.1	11	< 0.00010	1.75342	73	128	76.5	93.9
3	cold-shock protein	ALD12817.1	7	< 0.00010	2.05882	34	70	80.6	80.6
4	phosphate ABC transporter, substrate-binding protein	CCE76393.1	37	< 0.00010	1.22449	49	60	48.2	47.1
5	cystathionine beta-lyase	AJW79155.1	27	< 0.00010	2.27273	22	50	39.8	39.8
6	secreted serine peptidase family S8	CCE76173.1	43	< 0.00010	1.44828	29	42	41.9	45
7	levan fructotransferase	CCE74340.1	57	< 0.00010	4.1	10	41	16	36.5
8	Putative hydrolase	CCE76401.1	22	< 0.00010	3.4	10	34	19.2	35.7
9	50S ribosomal protein L7/L12	CCE74778.1	13	< 0.00010	1.82353	17	31	61.4	73.2
10	Putative peptidyl-prolyl cis-trans isomerase	CAQ00137.1	19	< 0.00010	5.4	5	27	30.7	62
11	conserved membrane protein	CCE76221.1	27	< 0.00010	1.14286	21	24	44.9	43
12	hypothetical secreted protein	CCE75170.1	30	< 0.00010	2.44444	9	22	17.9	17.9
13	hypothetical secreted protein	CCE75170.1	30	< 0.00010	2.44444	9	22	17.9	17.9
14	Putative RTX toxin	CCE76077.1	204	< 0.00010	10	2	20	1.85	13.4
15	conserved secreted protein	CCE76165.1	32	< 0.00010	4.75	4	19	4.47	31.6
16	ATP synthase gamma subunit	CCE75090.1	33	< 0.00010	1.5	12	18	33.1	27.4
17	1-pyrroline-5-carboxylate dehydrogenase	WP_043671785.1	131	< 0.00010	1.38462	13	18	6.5	11.3
18	conserved secreted protein	CCE76378.1	20	< 0.00010	2.28571	7	16	15.4	40.4
19	Putative sugar ABC transporter, substrate-binding protein	CCE76590.1	48	< 0.00010	7.5	2	15	4.44	22.7
20	cyclase	AJW78219.1	17	< 0.00010	4.66667	3	14	17.9	37.7
21	thioredoxin	AJW80300.1	12	< 0.00010	1.75	8	14	33.6	33.6
22	endo-1,4-beta-xylanase	CCE75600.1	71	< 0.00010	6	2	12	4.81	12.3
23	hypothetical protein CMN_01414	CCE75364.1	10	< 0.00010	3	4	12	32.2	54.4
24	hypothetical protein CMN_01414	CCE75364.1	10	< 0.00010	3	4	12	32.2	54.4
25	Secreted LysM peptidoglycan-binding protein	CCE75795.1	43	< 0.00010	2.4	5	12	16.2	16.6
26	50S ribosomal protein L13	AJW79962.1	16	< 0.00010	1.71429	7	12	49.3	49.3
27	hypothetical secreted protein	CCE74830.1	19	0.00028	1.2	10	12	11.3	4.64
28	hypothetical secreted protein	CCE74830.1	19	0.00028	1.2	10	12	11.3	4.64
29	conserved secreted protein	CCE74940.1	62	< 0.00010	2.75	4	11	9.23	15.1
30	50S ribosomal protein L31	WP_043669514.1	9	< 0.00010	10	1	10	13.1	64.3
31	branched-chain amino acid ABC transporter permease	AJW79944.1	48	< 0.00010	3.33333	3	10	9.47	15.6
32	conserved hypothetical protein	CAN01224.1	6	< 0.00010	3.33333	3	10	19.3	59.6
33	Ferredoxin (fdxA)	CCE74585.1	12	0.0013	1.28571	7	9	57.5	29.2
34	FKBP-type peptidyl-prolyl cis-trans isomerase	CCE75697.1	13	< 0.00010	8	1	8	14.8	26.2
35	2Fe-2S ferredoxin	CCE75654.1	11	0.0002	2.66667	3	8	36.8	50
36	anti-sigma factor	CCE76397.1	29	0.0017	1.75	4	7	11.5	11.8
37	inosine-5-monophosphate dehydrogenase	AJW80585.1	39	0.0034	1.4	5	7	13.2	9.14
38	membrane-associated serine peptidase, subfamily S1C	CCE75288.1	40	0.0057	1.5	4	6	21.6	23.3
39	oxidoreductase	CCE75825.1	50	0.0057	1.5	4	6	11.1	5.63
40	conserved secreted protein, NPL/P60 family	CCE74757.1	45	0.018	1.25	4	5	5.2	14
