# Supplementary material for: Secretome Analysis of Clavibacter nebraskensis Strains Treated with Natural Xylem Sap In Vitro Predicts Involvement of Glycosyl Hydrolases and Proteases in Bacterial Aggressiveness
Source: Proteomes. 2021 Jan 9;9(1):1. doi: 10.3390/proteomes9010001 (PMC7839047; doi:10.3390/proteomes9010001)
Supplement: Supplementary file 1 [file proteomes-09-00001-s001.zip › S9-Table S9.xlsx]

## Sheet: Sheet1
	Table S9. Diffentially abundant proteins of DOAB232 with an increased fold change in tomato xylem sap medium
						Total spectrum		Percentage coverage
#	Identified Proteins	Accession Number	MW (KDa)	p value (p < 0.05)	Fold Change	Cn14-5-1	DOAB232	Cn14-5-1	DOAB232
1	Putative extracellular nuclease	CCE74709.1	74	< 0.00010	8.36667	30	251	0.366	0.566
2	50S ribosomal protein L13	AJW79962.1	16	< 0.00010	7	1	7	0.0676	0.196
3	conserved secreted protein	CCE75312.1	24	< 0.00010	7	1	7	0.0812	0.0812
4	branched-chain amino acid ABC transporter permease	AJW79944.1	48	< 0.00010	4.75	4	19	0.0421	0.175
5	secreted dehydrogenase	CCE76524.1	41	0.001	4	1	4	0.0564	0.105
6	FKBP-type peptidyl-prolyl cis-trans isomerase	CCE75697.1	13	0.001	4	1	4	0.115	0.115
7	conserved secreted protein	CCE76165.1	32	< 0.00010	3.5	2	7	0.0447	0.211
8	hypothetical secreted protein	CCE75170.1	30	< 0.00010	2.7	10	27	0.179	0.179
9	levan fructotransferase	CCE74340.1	57	< 0.00010	2.69231	13	35	0.189	0.25
10	hypothetical membrane protein	CCE75152.1	48	< 0.00010	2.5	4	10	0.0362	0.0523
11	PutativeRTX toxin	CCE76077.1	204	< 0.00010	2	10	20	0.0799	0.0864
12	conserved secreted protein	CCE74940.1	62	< 0.00010	1.83333	6	11	0.094	0.154
13	cystathionine beta-lyase	AJW79155.1	27	< 0.00010	1.62069	29	47	0.398	0.398
14	hypothetical secreted protein	CCE74830.1	19	< 0.00010	1.42857	7	10	0.113	0.113
15	Aspartate-semialdehyde dehydrogenas (asdA)	CCE74821.1	38	0.00019	1.4	5	7	0.162	0.25
16	phosphate ABC transporter, substrate-binding protein	CCE76393.1	37	< 0.00010	1.38235	34	47	0.447	0.468
17	anti-sigma factor	CCE76397.1	29	< 0.00010	1.28571	7	9	0.118	0.161
18	NPL/P60 family	CCE74757.1	45	< 0.00010	1.25926	27	34	0.387	0.238
